# Supplementary material for: Comparative case study on NAMs: towards enhancing specific target organ toxicity analysis
Source: Arch Toxicol. 2024 Aug 29;98(11):3641–58. doi: 10.1007/s00204-024-03839-7 (PMC11489238; doi:10.1007/s00204-024-03839-7)
Supplement: Supplementary file 3 — Supplementary file3 (XLSX 295 KB) [file 204_2024_3839_MOESM3_ESM.xlsx]

## Sheet: Info
Comparative Case Study on NAMs: Towards Enhancing Specific Target Organ Toxicity Analysis Archives of Toxicology Kristina Jochum1, Andrea Miccoli1,2,5, Cornelia Sommersdorf3, Oliver Poetz3,4, Albert Braeuning5, Tewes Tralau1, Philip Marx-Stoelting1 1 German Federal Institute for Risk Assessment, Department of Pesticides Safety, Berlin, Germany 2 National Research Council, Institute for Marine Bio…
This file shows the documents that were used for the geneglobe analysis, i.e. the Ct values obtained with PCR arrays; the documents used for IPA analysis, i.e. the Fold Regulation and p-values obtained by IPA analysis; the results for the IPA, GO and KEGG analysis

## Sheet: Upload_GeneGlobe_HepaRG
	SC	Cyproconazole	Fluxapyroxad	Azoxystrobin	Chlorotoluron	Thiabendazole	2-Phenylphenol	SC	Cyproconazole	Fluxapyroxad	Azoxystrobin	Chlorotoluron	Thiabendazole	2-Phenylphenol	SC	Cyproconazole	Fluxapyroxad	Azoxystrobin	Chlorotoluron	Thiabendazole	2-Phenylphenol
	Control Group	Group 1	Group 2	Group 3	Group 4	Group 5	Group 6	Control Group	Group 1	Group 2	Group 3	Group 4	Group 5	Group 6	Control Group	Group 1	Group 2	Group 3	Group 4	Group 5	Group 6
A01	24.2144	24.5769	24.3478	23.7232	25.4948	24.103	23.5923	23.1632	24.0777	23.9613	23.9245	24.9648	23.4854	25.6763	23.9121	23.513	23.4754	23.4636	25.0845	23.4377	23.4013
A02	23.7881	22.238	23.29	22.8444	22.5027	22.9871	23.1578	22.4136	22.1272	22.1207	22.455	22.4668	22.6545	22.8907	23.3341	21.8413	22.7819	23.1515	21.9798	22.8101	22.6892
A03	24.6961	25.1744	25.6369	24.2548	25.3528	24.8044	24.3246	24.4552	24.817	25.1658	24.6279	25.3182	24.4844	25.2828	24.4328	23.9893	23.827	23.8071	24.6418	23.9808	23.3128
A04	25.8723	25.5071	26.5413	25.5978	24.6104	25.3813	25.5066	24.4595	25.1665	24.6682	24.4175	24.3719	24.6106	24.3533	25.4012	25.571	25.363	25.4092	24.4772	25.4291	25.4476
A05	22.27	21.3903	22.2292	21.4738	20.942	21.4996	21.655	21.1049	20.9813	20.6086	20.8827	20.8821	21.2528	21.516	22.167	20.7462	21.374	21.8304	20.4316	21.3418	21.44
A06	21.9455	22.4405	22.755	22.3353	22.1408	21.6911	21.8091	21.4515	21.9707	21.8218	21.8169	21.6863	21.1837	21.7547	21.9262	21.9755	21.6727	21.9931	21.5854	21.7778	21.7548
A07	26.1869	25.5276	25.8553	25.6185	25.407	25.8846	25.8972	25.1873	25.3345	24.8549	25.1477	25.3187	25.5221	25.2398	25.9161	25.4479	25.4627	25.9862	25.3347	25.6037	25.5891
A08	22.9853	24.2701	23.7607	23.4045	24.2839	22.8738	22.7256	22.3895	23.7751	23.5724	23.57	24.2902	22.6143	23.484	23.3065	23.3018	22.6996	22.768	23.5809	22.7191	22.5235
A09	21.7115	22.2351	21.8195	21.3696	22.4313	21.8217	21.4656	20.8823	21.7946	21.4813	21.735	22.5376	21.4572	21.6091	22.0905	21.8239	21.3127	21.5511	21.781	21.7389	21.0971
A10	24.8193	24.5289	25.2072	24.7183	24.3139	24.5749	24.676	23.9063	24.3666	23.9825	23.9711	24.0238	23.7394	24.6454	24.6411	24.1375	24.3914	24.6345	23.7843	24.2927	24.1818
A11	22.6025	22.9079	22.9524	22.4882	22.8525	22.5976	22.5315	21.8452	22.6987	22.5948	22.4833	22.6494	22.1354	22.9378	22.6787	22.2454	22.1874	22.4151	22.3077	22.1736	21.9189
A12	25.0178	25.1226	25.6825	24.8567	24.6341	24.9044	24.751	24.2594	24.6156	24.4823	24.1682	24.3254	24.369	24.3324	25.0151	24.781	24.5852	24.6585	24.2249	24.7079	24.5588
A13	23.349	23.6298	23.5148	22.8555	24.902	23.7913	23.3311	22.4405	23.2249	23.2132	23.1702	24.7744	23.1438	23.6505	23.1664	22.9879	22.8988	23.1616	23.6671	23.331	22.7967
A14	21.7289	21.5665	21.9322	21.2923	21.9909	21.6215	21.4604	20.8165	21.3623	20.952	20.9279	21.8677	20.387	21.5846	21.7495	21.1754	21.3688	21.469	20.9588	24.1505	20.8065
A15	25.373	26.9017	26.7749	26.2836	25.7477	25.4611	25.2237	24.842	26.3992	26.3249	25.441	25.8221	24.8856	25.3617	25.7528	25.926	25.1486	25.2367	25.2902	25.2921	25.1376
A16	23.7265	24.2667	23.9974	23.8827	24.6554	23.8713	23.8005	23.4893	23.9522	23.8897	23.9265	24.6462	23.5749	24.1881	23.7976	23.4258	23.7813	23.8447	23.8207	23.5046	23.2857
A17	20.1184	20.6315	20.8232	20.3479	19.9316	19.9905	19.9539	19.5734	20.4099	20.0018	19.7425	19.7015	19.6561	19.7361	20.3549	20.2963	19.8685	19.9881	19.5041	19.9453	19.8745
A18	21.4599	21.5092	21.6839	21.1766	21.8607	21.5018	21.3858	20.773	21.4061	20.9672	20.8936	21.7331	21.1069	21.3971	21.6484	21.1924	21.2207	21.279	21.2941	21.2767	20.9504
A19	21.9608	20.4456	22.1586	21.5563	21.8978	21.5883	21.7292	21.3823	20.3186	21.4228	21.4275	21.4067	20.9878	21.5111	22.2909	20.1368	21.7904	21.8378	21.6789	21.5635	21.5387
A20	22.3965	21.5488	23.3028	22.4666	21.7645	22.2097	22.2969	21.5495	21.5745	22.225	21.7422	21.6889	21.5169	21.9116	22.7732	21.3898	22.7343	22.3011	21.8539	22.3017	22.2359
A21	22.7281	23.283	23.8336	23.0708	23.131	23.0134	22.9199	21.9843	22.8591	22.6493	22.7422	23.1799	22.012	22.8152	23.5485	22.6611	22.8772	23.1818	22.4382	22.729	22.3271
A22	22.567	23.0028	23.1014	22.8821	22.3891	22.4	22.1444	21.8255	22.4918	22.5455	21.8799	22.3384	21.8757	22.0356	22.638	22.5886	22.214	22.3991	21.8341	22.4974	22.1454
A23	26.4926	27.3163	27.7782	27.1605	27.6925	26.7951	26.5895	26.1332	27.0258	27.3019	26.7878	27.7258	26.3451	27.3513	26.9665	26.4343	26.6111	26.5133	27.4137	26.4689	26.1702
A24	24.894	26.4451	26.3063	25.4956	28.4135	25.7709	25.2213	24.5685	25.4052	25.9927	26.2241	28.634	25.1189	26.3564	25.3816	25.3323	25.2396	25.6751	27.1781	25.7018	24.7315
B01	33.0834	32.2516	34.3445	32.6706	38.6889	38.3875	Undetermined	32.6544	33.4615	32.9502	34.3449	34.53	34.1948	32.7018	34.1363	34.2471	33.5653	32.9193	34.5289	33.1895	32.2403
B02	25.2665	23.9768	24.594	23.7157	23.8786	24.2425	24.3518	23.5165	23.93	23.3474	22.8672	23.5627	23.8125	23.2231	24.5753	23.8071	23.5888	23.6022	23.5965	23.9151	23.9415
B03	25.882	25.7043	25.7852	25.5673	25.5151	25.251	25.3564	25.1383	25.4495	25.22	25.1045	25.636	25.3737	25.2251	25.7459	25.3046	25.2741	25.4478	25.261	25.5334	25.6746
B04	25.1722	24.1371	24.5691	24.2266	24.1874	24.3823	24.3983	23.8641	23.9086	23.6516	23.7531	23.7288	24.2935	23.6844	24.5673	24.2351	24.3181	24.5083	23.7328	24.6005	24.4014
B05	23.6422	23.4369	23.5594	23.1873	23.3755	23.4085	23.2839	22.5934	22.9616	22.7481	22.9277	22.9475	22.9167	23.1426	23.2146	22.723	22.6791	22.9918	22.7224	22.726	22.7322
B06	27.3145	26.6472	27.9518	25.6565	28.4541	27.3969	26.7245	25.3576	26.2248	26.6355	26.222	28.2324	26.3221	27.2264	26.679	25.2295	25.6559	25.6406	26.8326	25.7268	25.4718
B07	26.0176	26.4146	26.8566	26.5967	25.7102	25.9051	25.863	25.3205	25.9751	25.9032	25.6158	25.556	25.3544	25.6693	26.1345	26.1152	25.7415	25.9641	25.2635	25.7625	25.7201
B08	20.4061	22.4538	21.8297	19.8506	23.7303	20.4782	20.2595	18.55	21.7291	21.9366	21.216	24.1179	19.5591	23.2054	19.7577	19.3603	18.7877	18.8293	20.5675	18.5564	18.2016
B09	24.2372	23.5883	23.9443	23.362	23.2879	23.6548	23.7486	23.2671	23.536	22.9492	23.1962	23.272	23.4808	23.3396	23.9066	23.3617	23.5284	23.75	23.0154	23.43	23.3801
B10	23.8978	22.9391	23.5704	23.1398	22.8986	23.5421	23.857	22.9844	22.8959	22.8458	23.0214	22.804	22.9973	23.1622	23.5137	23.3876	23.6877	23.629	22.794	23.5546	23.3523
B11	23.2056	24.5843	24.3285	22.7752	24.9832	24.2497	22.9267	21.4927	23.8246	23.6792	23.6934	25.1927	23.1393	23.5289	23.2479	23.471	22.8751	22.9058	25.1548	23.743	22.3699
B12	23.2096	23.3103	23.3621	23.1322	22.7932	22.7193	22.8268	22.4044	23.168	22.8547	22.4963	22.5737	22.4117	22.5479	22.9824	22.7802	22.608	22.7362	22.4489	22.8439	22.6399
B13	13.8764	14.4301	14.3284	13.8665	15.1214	14.3361	13.7769	13.3088	13.9378	14.1422	14.2632	15.2079	13.6236	14.5329	13.7308	13.4433	13.3854	13.8612	14.1906	13.5036	13.2361
B14	18.8222	18.7878	18.8331	18.5095	18.9582	18.5906	18.7048	17.8098	18.543	17.9722	18.4358	18.8983	17.9831	18.8043	18.6473	18.2121	18.1838	18.667	17.8632	17.9985	18.2077
B15	21.2064	21.6484	22.1728	21.6514	21.6774	21.1434	21.1986	20.4207	21.5189	21.5927	21.3616	21.4544	20.4672	21.421	20.9937	20.6272	20.6713	20.8077	20.4001	20.2572	20.3056
B16	22.4928	22.7696	22.9045	22.5421	22.3354	22.2886	22.3663	21.7448	22.658	22.5077	22.0125	22.3774	21.9036	22.2021	22.6283	22.247	22.1467	22.2819	21.8144	22.2007	21.9928
B17	25.6525	25.4371	25.8642	25.4714	25.3897	25.4109	25.4144	24.897	25.4727	24.9596	25.5191	25.2883	24.9774	24.8426	26.1851	25.4424	25.7313	25.5111	25.1792	25.6819	25.296
B18	22.1855	21.7136	22.4369	21.6776	21.4994	21.7392	21.9457	21.2495	21.4436	20.9378	20.9863	21.2485	21.2808	21.33	22.3515	21.6494	21.64	21.9065	21.2266	21.7647	21.6617
B19	24.4009	25.6017	25.9776	24.8343	26.1531	24.7227	24.3795	23.6294	25.4335	25.1612	24.6222	25.7448	24.31	25.1274	24.4161	24.2034	23.7985	23.621	25.2363	23.9405	23.4058
B20	19.607	20.356	20.7945	19.907	19.8425	19.686	19.5916	18.8254	20.0106	19.4192	19.2678	20.3996	19.4506	20.2122	20.2729	19.0899	18.6131	18.9542	19.508	19.2755	18.7078
B21	30.4441	31.3884	32.3521	31.5349	33.7467	32.5151	30.717	29.5305	31.2005	30.1934	30.6098	32.1801	30.4857	31.8867	30.8496	30.4733	30.9393	30.6549	31.2731	30.6284	29.6483
B22	28.6767	29.6555	28.9468	28.6215	28.963	28.2114	28.5588	27.9997	29.4646	28.4433	29.5864	29.366	28.3438	29.4002	29.1182	28.6622	28.9408	29.618	27.7927	28.2142	28.2714
B23	22.4433	22.4392	22.5411	22.4765	22.5001	21.9861	22.4577	21.7572	22.1129	22.0278	22.1257	22.1898	21.5788	22.2519	22.3387	22.2378	22.4945	22.6874	21.764	22.0212	21.9601
B24	24.2026	21.9929	22.8457	23.1039	20.8248	22.6201	23.4358	23.3875	21.6643	21.5415	21.3127	20.6737	22.6756	21.4825	23.1125	23.2133	23.6056	24.109	20.8678	23.9611	23.3999
C01	22.4368	20.6306	21.8198	21.1625	20.2304	21.4619	21.5367	20.8116	20.3167	20.4723	20.3933	19.9194	20.5513	20.5031	21.5997	20.5259	21.2228	21.4815	19.7456	21.2021	21.2197
C02	27.379	25.3213	26.204	24.7778	24.7186	26.0836	25.6823	24.5933	24.8923	24.3317	24.0088	24.6596	25.2657	24.9341	26.2984	24.8199	24.8854	25.2139	24.6519	25.2872	25.2927
C03	28.7349	28.4379	28.4637	27.4609	28.1354	28.5549	28.3591	27.6686	27.5954	26.714	27.0034	27.4988	27.5574	27.636	28.535	27.8214	28.2246	28.3042	27.5386	28.2413	27.5301
C04	31.2164	30.8756	30.6036	30.3263	31.0296	31.1355	30.9182	30.1961	30.3388	30.4325	30.4594	31.2451	29.8516	30.5876	30.5088	29.8148	30.4772	30.6887	30.1755	31.4065	29.7749
C05	26.9219	25.9866	26.5433	25.7854	26.2658	26.4631	26.5624	25.0025	25.6545	25.4934	25.3288	25.8968	25.5646	25.4569	26.3597	25.8284	25.7776	26.2105	25.7116	25.8775	25.6446
C06	26.9601	25.8618	26.356	25.9662	25.5827	26.3061	26.2931	25.3396	25.5824	24.7738	25.3585	25.1886	25.4818	25.4415	27.1055	26.1259	26.0132	26.7385	25.2649	26.2828	25.9913
C07	24.9964	25.0271	25.2225	24.7808	24.3003	24.578	24.6964	24.2087	24.6621	24.6227	24.2242	23.9809	23.9032	24.2423	24.8656	24.6285	24.2308	24.5653	24.3709	24.562	24.4464
C08	26.4017	25.6764	26.0858	25.7294	24.8061	25.6162	25.6893	24.9986	25.2681	24.8832	25.1248	24.5613	25.0007	24.8785	26.3539	26.0752	25.619	26.1337	24.8251	25.8372	25.8169
C09	22.9007	21.9507	22.7047	22.2001	21.6929	22.303	22.5178	21.5682	21.8354	21.5279	21.5867	21.367	21.6919	21.3851	22.6329	22.5137	23.0015	22.5076	21.7664	22.6631	22.488
C10	29.2821	28.5109	28.8404	28.7269	27.3728	28.5501	28.7445	28.3206	28.1457	28.0882	28.5748	27.2017	27.9001	27.6948	28.7899	28.6566	28.4581	29.0182	27.6081	28.807	28.6954
C11	24.884	24.7515	25.4756	24.5737	23.5405	24.4827	24.4691	23.5688	24.4126	23.8855	24.1968	23.4795	23.655	23.5151	24.7457	24.9428	24.7395	24.8045	23.8891	25.1748	24.5102
C12	26.4771	26.0197	26.4272	26.0162	26.2466	26.1243	26.5361	25.2795	25.9049	25.755	25.7816	25.8574	25.6557	25.7411	26.3614	26.0069	25.9135	26.2522	25.7251	26.1896	25.5042
C13	23.0106	23.525	23.5402	22.7729	24.5839	23.418	23.0907	22.305	23.3082	23.1194	23.1991	24.3597	22.6141	23.5343	23.1586	22.9017	22.8125	22.9688	23.454	22.6989	22.6292
C14	24.2873	23.2661	24.1156	23.307	23.375	23.6948	23.9034	22.8954	23.2366	22.7	22.6586	22.9432	23.1483	22.923	23.8973	22.9813	22.9664	23.421	22.5422	23.3872	23.2192
C15	22.8092	21.7535	22.4887	21.6501	21.4242	22.1463	22.3869	21.9634	21.81	21.5986	21.3732	21.285	21.7964	21.4754	22.753	22.5122	22.5398	22.6757	21.4872	22.5456	22.2637
C16	26.8446	27.3393	27.9223	27.6472	25.9895	25.6304	27.2159	26.3284	26.8685	26.7178	26.4106	25.4657	25.256	26.2712	26.9373	27.7458	26.9542	26.8924	25.3026	25.5078	26.398
C17	27.5499	26.4893	26.7244	26.3939	25.6978	26.5295	26.8387	26.8033	26.5544	25.6528	25.1329	25.2071	26.3066	25.4048	27.8341	27.7219	27.2432	26.7703	26.1738	27.4609	27.3607
C18	29.0693	27.6812	28.281	27.9795	27.3987	27.5554	28.8147	28.5567	28.2455	26.8993	26.5997	26.873	27.9425	27.1731	29.7103	29.2375	28.7754	28.46	27.4089	28.7855	28.9521
C19	18.6764	19.5709	20.1437	19.2345	19.7636	19.2689	18.8297	17.9259	19.4979	19.3726	19.1703	19.6713	18.3323	19.208	18.8732	18.397	18.2667	18.528	18.8515	18.4683	17.8763
C20	26.4263	27.3459	28.4289	26.8836	30.7836	27.3602	26.263	26.6703	28.1906	29.9996	29.1673	30.7818	26.703	28.9052	25.8533	25.8742	27.3271	26.7908	29.8772	26.0455	25.3628
C21	24.8853	24.8811	24.8788	24.5621	24.8563	24.8447	24.7578	24.2805	24.579	24.1079	24.3521	24.542	24.3796	24.376	25.0996	24.932	24.8601	25.0199	24.7117	24.978	24.5955
C22	24.8057	24.9353	24.9862	24.4156	24.6541	24.6127	24.6371	23.8645	24.2074	23.8421	23.994	24.2515	23.6986	24.3026	25.2541	24.8719	25.5421	25.6175	24.2851	24.7319	24.5923
C23	24.695	24.674	25.3186	24.8569	24.3	24.6134	24.5753	24.1611	24.6552	24.4999	24.1839	24.2157	24.2185	24.2307	25.2212	24.8253	24.8525	25.1013	24.2085	24.6544	24.4087
C24	24.4796	24.1368	24.3973	24.1771	23.7808	24.0275	24.3361	23.8853	23.8001	23.6577	23.646	23.6724	23.738	23.8515	24.4797	24.3632	24.5457	24.632	23.7274	24.3677	24.4271
D01	26.7659	25.7148	26.5863	25.5732	26.1469	26.5251	26.3768	24.9159	25.4191	25.1582	25.3288	25.0057	25.4374	25.4983	25.9309	25.4344	25.5911	25.8634	25.4269	25.6576	28.3288
D02	22.1144	21.7921	21.837	21.2668	22.4089	21.7101	21.4307	20.6229	21.684	21.4481	21.2042	21.9904	21.1328	21.6857	21.3983	20.8021	20.9004	20.8891	21.3358	20.6804	20.5165
D03	31.487	29.5649	29.8346	28.5765	28.8707	29.6005	29.0881	28.7308	29.1898	28.1972	28.4004	29.3882	29.134	28.6652	30.5934	29.4918	28.898	29.2631	30.4685	29.2816	29.2225
D04	34.4791	30.8174	33.0198	30.8084	33.1158	34.3603	33.4282	31.2037	30.9076	29.46	30.3449	32.3178	32.0095	32.6557	31.3749	29.915	30.3084	31.1305	30.7708	30.7375	30.2742
D05	35.1804	34.9116	34.9433	34.7855	34.5712	35.7759	34.5381	34.9656	33.9984	33.9618	33.8847	33.9849	35.2964	34.2071	34.7458	34.2561	34.2455	33.6114	34.5818	34.6598	33.6452
D06	31.7228	32.6797	30.8978	30.9517	31.2242	31.4416	30.1941	29.4649	30.0795	29.7056	30.272	29.9366	30.8514	29.1921	31.4142	30.4132	31.4364	31.9611	30.997	31.7553	30.3584
D07	33.7512	31.6187	32.8486	30.7565	33.4018	35.2227	33.6967	30.9214	30.9618	29.7685	30.8103	32.786	32.29	32.4017	30.6222	30.4675	30.932	31.7776	30.5854	30.6759	29.5882
D08	25.9105	25.2608	26.0123	24.775	25.1568	25.5226	25.5629	24.2322	24.9222	24.4895	24.4424	24.4408	24.3677	24.6895	25.3812	24.7009	24.6795	24.9735	24.4863	24.5574	24.7041
D09	35.2646	32.5826	34.8021	32.7147	34.9897	36.9192	36.5656	31.7612	32.4909	31.4966	32.0151	34.5386	34.137	33.5246	32.5639	32.4708	32.1197	32.5668	31.9486	31.9319	31.3789
D10	24.3983	22.5756	23.4644	23.077	21.7795	23.235	23.557	22.6733	22.5565	21.9996	22.4628	21.3171	22.5865	21.9968	23.4369	23.1603	23.4804	23.7452	21.9672	23.5624	23.3469
D11	33.537	33.3172	33.3109	34.3475	33.9774	33.4034	36.7332	33.1828	33.7282	31.7095	32.6073	32.6368	32.4238	34.8447	33.0986	31.4264	33.8097	33.1952	31.3277	33.503	32.9966
D12	38.1919	37.4995	36.3128	37.6666	37.4166	39.2874	Undetermined	33.9809	36.1474	33.8848	35.2832	38.4315	38.4979	34.1023	35.4243	36.9141	39.0888	37.0067	35.3826	36.6578	36.5225
D13	33.9968	31.9611	33.5864	31.9999	34.1525	35.5492	35.6768	32.0542	31.7861	30.3025	31.6076	33.761	35.1133	34.0743	31.8073	31.015	31.5292	32.5162	31.5151	31.5118	30.8396
D14	20.9229	20.2637	20.717	20.3791	19.7667	20.3543	20.5425	19.7437	19.7682	19.4692	19.5215	19.141	19.5219	19.4785	20.621	20.5323	20.3995	20.5308	19.6622	20.381	20.5339
D15	20.5239	20.8807	20.8911	20.4743	20.7642	20.439	20.2933	19.8179	20.6636	20.474	20.3404	20.5829	19.8929	20.3523	20.6042	20.2598	19.9924	20.2132	20.1538	20.0163	19.8489
D16	23.8995	23.6539	24.1504	23.4509	23.7306	23.9353	23.7078	22.6102	23.2992	23.0923	23.0551	23.0814	22.7778	23.1439	23.744	23.4442	23.3698	22.7413	22.964	23.3451	23.1935
D17	26.7908	26.1629	26.4822	26.0994	25.5386	26.0652	26.3862	26.1334	25.8684	25.1555	25.161	24.8757	25.7712	25.1027	26.9752	26.9481	26.7762	26.9458	25.4026	26.8385	26.9246
D18	26.8653	26.4253	26.8006	26.3556	25.9277	26.2705	26.4254	26.2814	26.1439	25.558	25.478	25.4718	25.8439	25.4595	27.0092	27.1656	26.9109	26.8181	25.8595	27.1452	27.127
D19	31.9035	33.3358	35.3021	33.5892	32.8118	33.2288	31.8789	32.0345	33.2262	31.6659	31.8317	32.4907	31.5485	31.583	34.6045	32.7437	32.9037	32.5938	32.74	32.9353	31.9611
D20	24.0014	23.5868	23.9264	23.4638	23.2214	23.4298	23.5807	23.2285	23.4604	22.8109	22.611	22.8094	22.9878	22.5882	23.9159	23.8642	23.5638	23.3826	23.1782	23.6263	23.3771
D21	22.813	22.5874	22.8922	22.6256	21.8206	22.5379	22.5948	22.1427	22.4136	22.1965	21.7677	21.6421	21.8274	21.8617	22.9445	22.566	22.4996	22.617	21.5661	22.2451	22.5918
D22	24.2611	23.9293	24.3109	23.9355	23.7352	24.1461	24.0045	23.5399	23.728	23.5538	23.4777	23.4802	23.8098	23.5574	24.1569	24.1684	24.2742	24.3638	23.5851	24.3346	23.9353
D23	20.3324	20.2729	20.4363	20.0892	19.9571	19.9287	20.1958	19.5537	19.9745	19.6678	19.405	19.5472	19.7409	19.6979	20.1956	20.273	19.9884	20.0371	19.6879	20.0901	19.8781
D24	23.8481	23.8763	24.1561	23.989	22.8744	23.4755	23.6162	23.2706	23.5333	23.2603	22.8681	22.7852	22.9944	22.563	24.016	24.3052	23.7709	23.9846	22.8822	23.9773	23.7929
E01	31.2742	32.2352	32.4766	31.2789	31.7629	31.4296	30.7315	30.109	31.2225	30.6061	31.1027	31.6509	31.2708	31.0262	31.627	30.6142	30.5298	31.5679	31.6167	31.1978	30.923
E02	26.3844	25.3922	25.9275	24.5231	25.4743	25.9907	25.2259	23.798	25.1569	24.228	23.7401	24.9686	24.661	24.5183	24.8928	24.0159	23.6235	23.9797	24.0159	24.0156	23.6479
E03	24.2444	23.8598	24.006	23.4877	23.8915	23.8124	23.6601	22.9952	23.5557	23.4499	22.9917	23.6329	23.1882	23.441	23.6474	23.225	22.8562	22.9953	23.2309	23.275	23.1695
E04	24.8791	26.008	24.6338	24.2272	24.445	24.5485	24.4479	23.6209	23.8229	23.608	23.7809	23.9146	23.8438	23.7923	24.3944	24.3836	24.523	24.6885	24.3145	24.7653	24.4157
E05	34.9729	36.8167	Undetermined	35.6265	Undetermined	Undetermined	34.1266	32.5662	Undetermined	35.8465	37.7001	Undetermined	Undetermined	38.4394	38.6384	35.9094	36.3001	35.781	37.5235	34.9126	31.9139
E06	24.8052	24.2623	24.1203	24.0133	25.4442	25.2041	24.4029	23.1719	23.9111	23.4482	24.1316	24.8138	24.3709	24.2708	23.8534	24.0447	23.9384	24.2086	20.2067	24.5483	23.837
E07	22.9792	22.1618	22.7127	22.1606	21.8802	22.5088	22.4618	21.4202	21.6416	21.4475	21.9909	21.54	21.5765	21.427	22.4271	21.9164	21.9989	22.484	21.4489	21.9381	21.8837
E08	23.2748	23.1741	23.0886	22.6783	22.8248	22.6619	22.8488	22.3808	22.7387	22.5105	22.3276	22.4195	22.0805	22.6071	22.9643	22.5946	22.4351	22.6661	22.449	22.3635	22.4976
E09	30.6043	31.1796	29.7254	28.9569	29.6981	29.7117	28.8987	28.7335	29.3582	28.9658	29.9826	30.1998	29.1811	29.127	30.618	29.6935	29.2292	29.8687	30.4833	29.3627	28.3111
E10	25.1598	23.6114	24.4778	22.8102	23.663	24.4371	24.2292	22.5384	23.3638	22.6423	22.4214	23.1542	22.8983	22.7951	24.3454	22.9577	22.8555	23.0783	22.7221	23.3465	22.9783
E11	26.2003	25.4834	25.7884	25.3391	25.8291	25.9461	25.7452	24.8426	25.1676	24.8271	24.9526	25.2551	24.907	25.403	25.9582	25.4298	25.6302	25.6869	25.2232	25.6042	25.3242
E12	31.5707	26.4273	31.1455	29.5114	20.197	21.4824	30.7604	27.5132	26.2023	26.82	26.1925	20.1719	20.8302	25.6037	29.556	27.3642	29.9715	29.9001	19.4376	20.486	29.7768
E13	32.2251	29.5101	33.242	31.8432	24.7043	23.5804	31.4586	28.6597	30.2499	31.1556	30.3077	25.4821	22.8814	29.9766	30.3398	28.9406	29.8954	30.1636	21.4417	20.7716	29.5843
E14	24.8238	23.4934	23.482	25.4376	24.5401	23.1856	25.3181	23.6412	23.7617	24.3841	26.1438	24.5435	21.6515	26.4606	23.7406	20.7605	20.9095	23.906	21.6076	20.1575	23.1198
E15	22.6654	22.7459	22.7181	22.4994	23.8481	22.4285	22.6976	21.8826	22.4287	22.8916	23.1232	23.9827	21.7904	23.7249	22.7477	21.3144	21.8812	22.6144	22.695	21.3441	22.0161
E16	20.7723	21.1321	20.8866	20.635	23.1918	20.9868	20.8158	19.8322	20.8569	20.8689	21.2	23.3514	20.2897	22.4946	20.4578	19.2232	19.4541	20.0937	21.4091	19.4155	19.662
E17	27.2435	28.5188	28.6626	27.2663	28.2548	27.8221	26.9503	26.4577	27.8413	27.4459	26.9009	27.8414	27.1865	27.6263	27.3147	27.5692	26.6794	26.7152	27.4211	27.2211	26.5588
E18	22.5074	25.6603	24.6098	22.6867	30.7308	24.1877	22.8054	21.9382	25.9803	26.4563	24.5769	29.3717	23.1911	25.9777	21.8563	22.8496	22.27	21.3325	27.2003	22.3926	21.389
E19	19.974	19.0243	18.7846	20.8513	20.8474	20.0841	20.5595	19.7651	19.3865	19.396	21.7973	21.5295	19.4729	22.5968	20.0335	17.0759	17.9067	20.066	18.2888	18.1432	19.1906
E20	23.8079	25.7172	24.6565	23.1201	28.6762	23.4218	23.3274	22.837	25.5918	25.4276	23.8751	29.3045	22.7116	25.5166	23.2418	23.5291	22.88	22.8783	26.435	22.4496	22.4956
E21	23.9007	24.4286	23.9627	23.9206	24.3848	23.8321	23.9275	23.5848	23.7516	23.7715	24.5246	24.6051	23.9361	24.3843	23.8081	23.6351	23.7293	24.6691	23.5916	23.6749	23.3749
E22	24.6412	23.4009	24.7359	24.3485	22.337	24.4806	24.3414	23.7701	22.8388	23.2268	23.5554	21.7315	23.7887	22.8525	24.5246	23.6833	23.8497	24.3433	22.2947	24.1748	23.942
E23	21.4071	21.5827	21.457	21.2401	21.95	21.3986	21.3838	20.6705	21.1883	21.1215	20.9229	21.9685	20.6267	21.33	21.3816	21.1481	21.1033	21.3235	21.2872	21.2735	21.2124
E24	24.4725	24.4024	25.3942	24.669	25.5018	25.6242	24.8166	24.4012	24.9779	25.1314	25.2017	25.4109	25.7176	24.5021	24.548	25.1089	25.474	25.1809	25.0126	25.6681	24.1931
F01	24.4199	23.2698	23.8043	23.2541	22.9507	23.7946	23.6357	22.6748	23.1104	22.6536	22.4022	22.3821	22.7944	22.7329	23.5505	22.9906	23.1615	23.2584	22.4541	23.2088	23.1855
F02	21.8055	21.1337	21.9019	21.3575	21.5238	21.3558	21.2859	20.5923	20.938	21.1283	21.2072	21.3027	20.611	21.2549	21.114	20.4587	20.5634	20.7047	20.8864	20.3389	21.0787
F03	24.9332	23.3385	24.2299	23.5253	23.8652	23.9879	24.1874	23.0942	23.1108	23.1077	22.8813	23.4967	22.961	23.1884	23.9372	23.3609	23.7133	23.8513	22.7824	23.5122	23.3073
F04	22.5679	21.4807	21.713	21.4983	21.7413	21.9874	21.8288	20.9634	21.0201	20.9034	20.9399	21.6331	21.2207	21.4356	21.8392	21.2027	21.4478	21.7311	21.0647	21.5329	21.2942
F05	23.7833	23.5476	23.8926	23.3404	23.2375	23.3742	23.4639	22.61	22.9963	22.8649	22.7103	23.1401	22.5877	22.7567	23.3626	23.1917	23.1625	23.3699	22.5248	22.8713	22.8426
F06	23.5613	21.7695	22.0322	21.1039	21.9306	22.7312	22.5466	21.1841	21.3799	20.858	20.7341	20.9157	21.4299	21.2051	22.0952	20.9764	21.4029	21.7597	20.7674	21.4619	21.2017
F07	23.0003	22.6824	23.2696	22.6266	22.7387	22.9484	23.2868	22.2	22.3164	22.2248	22.2894	21.9768	22.259	22.3068	23.1265	22.7909	22.866	23.2492	22.2439	22.6643	22.798
F08	23.8002	23.2614	23.6646	23.4079	22.5107	23.2199	23.6694	22.9392	23.0097	22.8472	22.647	22.2526	22.7438	22.7366	23.6033	23.3937	23.1532	23.6028	22.2579	22.9577	23.222
F09	25.9383	23.184	24.6031	23.1878	23.9507	24.6667	24.5019	22.9888	23.5128	22.6122	22.725	23.9752	23.5557	22.8263	24.4326	22.9344	22.9221	23.2114	22.9457	22.9617	22.8759
F10	24.5228	24.44	23.8968	23.806	23.4856	23.9212	23.9965	23.1933	23.3875	22.9183	22.9105	22.9687	23.1733	23.114	23.8612	23.6068	23.6305	23.6661	23.1627	23.6931	23.6174
F11	23.585	22.8321	23.2209	22.3426	23.8206	23.8208	23.7592	22.3038	23.088	22.3919	22.5057	22.9001	22.5582	23.1371	23.2594	22.5344	22.4962	22.6937	22.479	22.6375	22.3601
F12	24.7191	24.1681	24.6254	24.5425	23.9919	24.4769	24.7269	23.7307	24.0122	23.8533	23.7587	23.6013	23.6812	23.7553	24.7741	24.4197	24.1808	24.5357	23.5155	24.1228	23.913
F13	29.8647	28.5437	31.7465	29.8049	28.5282	29.9372	29.2853	28.3366	28.5046	27.1851	29.1967	28.1847	28.2806	28.0003	29.2641	29.9066	30.634	28.3492	27.8323	28.9987	28.7248
F14	28.5047	29.1941	30.0702	28.7409	29.4891	28.3221	28.5826	27.9684	28.4207	27.9511	27.9544	28.3656	27.1479	28.5131	28.9999	28.1085	28.3759	28.7739	29.3456	28.1808	28.1139
F15	31.5918	30.6733	31.6736	30.1604	31.9873	33.5828	31.6121	30.1443	29.8997	18.5465	30.3278	30.2894	30.5997	30.7661	29.8099	29.7312	29.4593	30.7339	30.0883	29.5887	28.965
F16	29.6218	29.1364	29.5468	29.9496	29.3148	29.6076	29.4731	28.4309	29.1516	28.7574	28.6254	29.4908	28.9364	29.1913	29.5431	29.7162	29.3527	29.6219	29.2631	29.2136	29.6173
F17	30.665	30.3212	30.5663	30.9582	31.8398	31.1753	31.8519	30.7474	30.2963	29.5783	29.8611	30.2494	30.4703	31.1058	29.9833	29.9561	29.6807	30.2518	30.3567	30.2694	29.8114
F18	20.3317	21.569	21.3679	20.8467	21.6976	21.1402	20.8892	20.4438	21.4627	21.1986	20.756	21.5402	20.6631	21.2626	20.6704	20.7139	20.3584	20.4033	20.7981	20.4982	20.3073
F19	23.571	23.5748	23.8296	23.4728	23.6717	23.3407	23.2584	23.1271	23.4403	23.4865	23.4047	23.3352	22.9616	23.5236	23.6887	23.5265	23.5746	23.7505	23.4004	23.6755	23.2995
F20	24.8073	24.627	24.676	24.65	24.2107	24.5183	24.5813	24.2829	24.4748	24.2594	24.453	24.0151	24.2214	24.6094	24.863	24.6579	24.7109	24.8951	24.1924	24.6745	24.5956
F21	21.015	22.2854	21.8101	21.5648	22.7055	21.3434	21.2037	20.7416	21.875	21.9536	21.5265	22.8134	20.8225	21.9571	21.3515	21.4077	21.2244	21.1628	21.7103	20.8671	20.7974
F22	25.3695	25.2777	25.6213	25.1615	24.5083	25.3048	24.7145	24.5542	24.7566	24.8766	25.1319	24.927	24.6529	24.8175	25.3823	24.8461	25.3606	25.2456	24.7536	25.3558	24.9482
F23	23.6951	23.3517	23.5587	23.4213	22.6906	23.3969	23.3032	22.9648	23.0232	22.7413	22.8275	22.7812	22.8009	22.9102	23.6572	23.5202	23.7097	24.087	22.6645	23.5461	23.3343
F24	18.2527	18.259	18.5786	18.1214	17.3432	17.8388	17.7756	17.498	17.8662	17.5184	17.3125	17.249	17.3416	17.1876	18.411	18.3421	18.0271	18.1281	17.3048	18.2869	18.1258
G01	27.0861	25.4757	26.2061	25.3998	25.7699	26.7936	26.4254	26.7437	25.2961	24.9433	25.0709	25.3855	25.4257	25.2445	25.9646	25.1362	25.3538	25.7224	25.6686	25.6355	25.5898
G02	21.9825	19.3929	19.7958	19.1257	20.1565	20.1806	19.8711	18.495	19.1767	18.8698	18.5708	19.638	18.6722	19.6036	19.3423	18.191	18.1937	18.4254	18.4259	18.377	18.7176
G03	30.5199	31.2838	31.9308	30.9942	32.198	30.3088	29.6883	30.167	31.5058	31.3043	31.5965	31.8229	30.7353	31.7744	30.7786	31.5438	30.833	31.4704	31.7376	30.7267	30.9021
G04	27.1268	25.393	26.2592	24.9628	25.6136	27.2836	25.9017	24.3566	25.0059	24.6773	24.3493	24.6806	24.794	24.6633	25.3469	25.5566	24.6613	24.8207	24.4677	24.9681	24.8273
G05	27.3407	26.9825	27.4565	26.6474	26.9171	27.4261	26.6752	25.6393	26.6067	26.1534	25.9268	26.3476	25.9727	26.3314	26.8638	26.4261	26.3963	26.5628	26.4662	26.4959	26.27
G06	26.6831	25.513	26.2793	25.179	25.7858	26.9317	25.7681	24.4947	25.1926	24.2181	24.6448	24.8657	24.6898	24.8858	25.5329	25.1105	25.0001	24.8664	24.6922	25.2172	24.9219
G07	24.6975	23.9633	24.1888	23.6062	24.3862	24.5606	24.3126	23.4804	23.56	23.6024	23.4495	23.9653	23.6776	23.9351	24.2627	23.6683	23.8085	23.7077	23.9118	23.917	23.8451
G08	27.2989	26.4931	26.8395	26.2282	26.3766	26.6999	26.5418	25.6789	26.1488	25.6013	25.5221	25.8151	25.6412	26.1648	26.7254	25.9484	26.401	26.7706	25.6755	26.2552	25.9004
G09	32.314	32.4881	32.7258	31.1849	35.881	33.7045	33.7396	31.5577	31.4251	30.7371	30.9988	31.5901	31.4197	31.5578	31.5669	31.1739	31.2085	30.6438	31.7661	31.3521	30.9821
G10	23.3379	22.2003	22.5526	21.9332	22.5184	22.9164	22.646	21.9784	21.936	21.7105	21.7922	22.0278	21.9826	22.006	22.9033	22.2138	22.7161	22.7333	22.1618	22.6785	22.4998
G11	26.259	25.3047	25.7995	24.6608	26.1921	26.19	25.706	24.6979	25.3939	24.9272	25.1024	25.5612	24.9876	25.5225	25.3074	24.9567	25.3387	24.9983	25.0057	24.9962	24.5488
G12	22.6727	21.7951	22.134	21.5904	21.801	22.1517	22.1278	21.3357	21.4625	21.2725	21.5326	21.6515	21.4219	21.4243	22.2533	21.7022	21.8602	22.1167	21.4828	21.7233	21.6987
G13	33.3181	30.6474	32.8911	30.937	33.6985	34.4987	33.204	30.478	30.8575	29.2856	30.3374	33.4527	32.3808	31.7492	30.5057	30.2241	30.4977	31.4715	30.4821	30.3552	29.7622
G14	21.39	21.2343	21.6923	21.2407	21.5235	21.5324	21.1343	20.349	20.9295	20.9913	20.6137	21.0072	20.6051	20.9448	20.8694	20.7628	20.5848	20.6063	20.8925	20.787	20.5737
G15	18.9596	18.5988	19.6937	18.6068	23.1878	19.2488	18.804	18.2884	18.8094	20.6904	20.5855	23.1967	18.7387	20.9986	18.7679	17.6684	18.8557	18.5297	21.2533	18.5614	18.2082
G16	25.5203	24.8782	25.5638	24.6228	24.7646	25.2587	25.2192	24.1402	24.5213	24.0086	24.1473	23.9722	24.2463	23.9716	24.8149	24.7109	24.6202	24.7005	23.93	24.8133	24.6841
G17	23.5608	22.4692	22.7213	22.4852	22.3901	23.0203	23.1239	22.7615	22.448	21.7332	22.234	21.7653	22.5574	21.9826	23.2077	23.0013	23.0027	23.2096	22.2214	23.2585	23.0006
G18	35.5969	31.8873	32.7022	32.1086	33.911	36.6962	33.8068	32.4362	31.4603	30.7488	31.3425	32.4201	33.4033	32.5837	30.3769	30.6551	31.3063	31.8739	31.7367	31.9042	31.5666
G19	21.1555	21.7926	22.8059	21.9942	21.8873	21.4442	21.4526	20.5178	21.8355	22.3549	21.505	21.6478	20.5268	21.9515	21.398	20.955	21.1989	20.9161	21.4203	21.2497	20.9114
G20	25.9945	26.3209	26.4664	26.1447	26.8678	26.4202	26.1538	25.1656	25.9142	25.8563	25.4742	26.3036	25.3858	25.7957	25.553	25.3494	25.16	25.0884	25.6941	25.5201	25.2359
G21	22.1287	21.7148	21.8638	21.3276	21.7571	21.8649	21.8085	21.2178	21.5237	21.2669	21.1507	21.6987	21.4149	21.6393	21.9065	21.7229	21.6873	21.687	21.4987	21.831	21.5298
G22	29.4827	30.8376	31.2203	30.0163	33.2724	30.3293	29.5616	28.4194	29.4212	29.9615	30.3685	32.7633	29.2913	30.1074	29.3996	29.5843	30.7746	29.9706	30.6926	30.2653	29.805
G23	22.1632	23.3101	23.2858	22.585	24.5091	22.6101	22.2828	21.3743	22.2155	22.5802	22.6795	24.5411	21.7997	22.9286	22.2295	22.3424	22.6078	22.491	23.3607	22.2313	21.7079
G24	24.2218	25.1603	24.8367	24.4947	26.1181	24.3741	24.2685	23.8067	24.8663	24.7711	24.4171	26.1253	23.8306	24.748	24.4095	24.2807	24.1927	24.335	25.3752	23.9721	24.1431
H01	24.3619	24.8155	24.7237	23.3484	26.5054	25.3687	24.1943	22.2453	24.3369	24.2721	23.4555	25.7939	23.4377	24.8385	23.6827	23.3711	23.2681	22.9999	24.5547	23.4453	22.7306
H02	37.248	33.438	38.3918	33.7889	37.7601	38.5127	Undetermined	33.5326	34.679	32.4336	32.6889	35.9644	34.8216	34.4911	34.4012	32.4032	33.884	33.4304	33.3138	32.9394	33.222
H03	26.6948	25.8183	26.7088	25.8903	25.7174	26.3906	26.2109	24.8326	25.5691	25.4795	25.2428	25.2736	25.2291	25.3715	26.2775	25.4665	25.7359	26.1378	24.9845	25.5513	25.5074
H04	28.1646	25.7329	26.4043	25.2843	25.154	27.1563	26.2558	24.6467	25.2366	24.5184	24.9576	24.4579	25.2915	24.7942	26.6969	25.1426	24.9209	25.4577	24.5268	25.3676	25.1899
H05	27.1998	25.8078	26.692	25.7683	24.9168	26.2329	26.2287	25.601	25.2411	24.7297	25.1681	24.2311	25.4176	24.8821	27.1922	26.8237	27.2147	27.3908	26.0769	27.1116	26.648
H06	25.7478	26.1138	26.1564	25.5387	25.8545	25.6843	25.5813	24.8538	25.4191	25.5645	25.2401	25.595	25.0203	25.5015	25.1664	24.7772	24.6821	24.671	25.1735	24.656	24.6054
H07	24.362	25.3948	25.0993	24.3327	26.4117	24.7316	23.9741	22.7802	25.1984	25.2007	23.6736	26.1774	23.4929	25.1066	23.6134	23.5566	22.9108	23.1836	24.1224	22.8324	22.5423
H08	23.6003	25.276	25.274	24.5005	25.7628	24.219	23.6032	23.2062	24.5968	24.8621	24.1406	25.536	23.5743	24.6091	23.4262	23.441	22.7878	23.381	24.7973	23.2119	22.7346
H09	21.8541	20.8303	21.5183	20.6613	20.9774	21.5567	21.1946	20.1505	20.497	20.0991	19.7463	20.3766	20.4522	19.888	20.8962	20.63	20.554	20.5665	20.6642	20.8252	20.4451
H10	23.8691	21.8564	22.8668	22.2385	23.5473	23.6523	23.4791	22.7469	22.3644	22.3307	22.2583	23.3307	22.8944	22.7293	22.9706	21.8842	22.1727	22.4191	22.3906	22.6105	22.9253
H11	23.1385	21.6632	22.8478	21.868	21.8804	22.5651	22.7645	20.9193	21.5576	21.7674	21.3182	21.2184	21.1504	21.5281	21.2971	20.8696	21.3456	21.2295	20.2698	20.7331	21.1113
H12	19.9111	19.4615	19.7635	19.4001	19.6756	19.7414	19.5907	18.937	19.4141	19.1792	19.1988	19.2968	19.2226	19.1772	19.5927	19.2887	19.2889	19.3056	19.3422	19.3946	19.1819
H13	37.7587	36.8755	36.2641	33.7537	39.0978	Undetermined	37.9176	37.9009	37.1886	36.1759	37.718	39.7371	38.0386	37.2609	35.9782	35.2893	37.7377	36.61	35.1577	37.0715	36.9388
H14	Undetermined	36.2508	39.4464	38.0509	39.3961	Undetermined	Undetermined	Undetermined	39.2249	36.4393	36.5749	39.9714	39.1358	Undetermined	36.7102	36.7572	35.6703	36.6062	37.6138	39.123	35.6782
H15	Undetermined	35.7152	33.9494	35.2329	Undetermined	32.9606	38.2363	32.8363	33.2373	33.9521	33.9363	36.2112	32.7693	37.587	32.5341	31.8302	34.4934	35.1742	33.2407	34.3568	33.8502
H16	25.7056	25.5953	25.8725	25.6395	25.3665	25.496	25.4001	24.8004	25.4642	25.275	25.23	24.865	24.7343	24.921	25.5962	25.8151	25.7274	25.9676	25.0122	25.273	25.3874
H17	23.8742	23.4031	23.3156	23.3318	25.5183	23.6782	23.9256	23.2959	23.4858	23.1612	24.8029	25.1442	23.3235	24.1839	22.7619	22.7577	22.7282	23.2433	23.5931	22.6227	22.5177
H18	23.9407	24.9096	24.4456	24.2361	24.5943	24.1323	23.7218	23.3835	24.1631	23.7301	23.6794	24.2837	23.5737	23.8746	24.4782	24.1632	23.6543	23.5946	24.2661	24.3275	23.7667
H19	25.9486	26.4087	26.9417	26.0879	26.7996	26.2766	25.8107	24.8824	26.1248	25.5977	25.4117	26.4864	25.2159	26.2723	25.8907	25.3795	25.0193	25.3625	25.6551	25.1721	24.8862
H20	21.8835	21.9082	22.2603	21.7794	21.5512	21.6212	21.6483	21.2837	21.5655	21.2849	21.3075	21.2509	21.2347	21.1926	21.7966	21.9065	21.7033	21.5091	21.3938	21.7891	21.6727
H21	21.7091	21.9113	21.9007	21.5403	21.4719	21.6664	21.5311	20.8365	21.4394	21.1178	21.2162	21.1804	20.9962	21.1422	21.5151	21.6185	21.5129	21.5406	20.9121	21.5101	21.3698
H22	23.2119	23.4617	23.3807	22.9902	23.0644	23.1649	23.1298	22.6351	22.7895	22.6709	22.7305	22.8179	22.4881	22.7078	22.9089	23.1391	22.8222	22.8964	22.5058	23.1045	22.8227
H23	39.7392	39.5683	Undetermined	36.9287	Undetermined	Undetermined	Undetermined	38.4909	36.7463	35.9167	39.5257	39.9956	39.2165	37.9539	38.1486	37.3332	37.9207	37.8317	37.3477	35.8684	38.4133
H24	28.2282	29.4272	28.5875	29.1196	28.1965	28.5097	27.5387	27.4051	29.2396	28.1697	28.4206	29.1552	27.3528	27.6188	28.1611	29.3052	27.8021	28.3154	27.4465	27.9877	27.6743
I01	25.2184	24.5909	24.8929	23.6122	26.5052	25.3917	24.3605	23.5717	24.4651	24.6783	24.3383	26.5365	24.5847	24.8614	25.065	23.2709	23.5349	23.3558	25.2982	23.6171	23.6414
I02	21.357	20.6418	21.3869	20.3144	21.9072	21.5204	20.5404	19.3321	20.5773	20.7305	20.2689	21.3419	20.0259	20.804	19.7977	19.2153	19.4006	19.5031	20.6627	19.5943	19.2816
I03	25.2897	24.7247	25.4211	23.6453	26.6634	26.11	24.5377	22.8312	24.6538	24.7123	24.4418	26.3767	24.3519	25.3337	23.6826	22.8563	22.8603	23.095	25.2357	23.1866	22.3347
I04	25.3996	24.8209	25.4976	24.9553	23.7964	24.5052	24.6779	23.8469	24.4361	24.3529	24.1279	23.5542	23.6858	23.9139	24.9677	24.7845	24.3291	22.9364	23.7988	24.5161	24.6068
I05	27.5221	25.4728	26.1493	25.1611	25.9579	26.6844	26.3091	24.9109	24.9985	24.3733	24.4157	25.1116	24.9531	24.8937	25.6007	25.2222	25.6117	25.6936	24.9881	25.5808	25.4218
I06	21.4012	20.3412	20.6778	20.281	19.9682	20.7932	20.8171	20.1443	19.982	19.6019	19.3938	19.3797	19.8201	19.6899	20.6025	20.5116	20.6029	20.8914	19.4717	20.4639	20.6016
I07	20.9171	20.4636	20.6597	20.3347	19.5516	20.2725	20.3241	19.7921	19.8258	19.6981	19.5812	19.24	19.5799	19.492	20.6852	20.4638	20.5319	20.7187	19.3687	20.2457	20.3182
I08	20.1819	19.4867	19.5798	18.6309	19.781	20.2597	19.5694	18.7553	19.1088	18.6799	18.6406	19.2299	19.1766	18.9339	19.5356	19.4595	19.3509	19.1855	19.2967	19.564	19.1086
I09	24.6594	23.5821	24.3024	23.1486	23.9021	24.2841	24.0095	22.271	22.9711	22.493	22.3768	22.7023	22.5924	22.5259	23.3055	22.648	22.6651	22.9203	22.3511	22.6147	22.7842
I10	24.3743	23.9408	24.6188	23.3725	23.7348	23.9857	24.1612	22.6532	23.282	22.9609	22.8081	22.62	22.5465	22.7695	23.3745	23.0157	22.6239	23.3852	22.3932	22.8209	23.0218
I11	29.5023	28.8976	29.6059	29.5881	30.9035	30.2086	29.6317	29.1823	28.692	27.838	28.3996	29.2551	30.3707	29.028	28.5687	28.0889	29.2499	27.6859	28.2653	28.6498	28.1866
I12	29.1303	29.4173	28.6611	28.2586	29.4565	29.6855	29.1086	27.4453	27.7945	27.6193	28.8476	28.3497	27.8047	27.7808	28.4736	28.3822	28.3697	27.8408	27.8915	28.6303	28.541
I13	24.3514	22.6912	23.597	22.5543	23.266	24.1988	24.1019	22.4458	22.3624	21.8958	21.7963	22.4075	22.4942	22.3868	23.5705	22.7048	22.8857	23.1251	22.3172	22.8663	22.8929
I14	26.2709	25.8946	25.6353	25.2421	26.2057	25.8509	25.7268	25.4406	25.6372	25.9324	25.6971	25.7453	25.4579	25.7972	25.7967	25.8733	25.7214	25.4386	25.7061	25.7014	25.5951
I15	20.4972	19.5093	19.9679	19.4388	19.4742	19.9987	19.9727	18.9668	18.9081	18.5141	18.693	18.6079	18.8608	18.8282	19.6228	19.1364	19.1332	19.5884	18.397	19.2161	19.3465
I16	21.5263	20.7834	21.1781	20.8012	19.9732	20.9196	21.2512	20.49	20.2076	20.2403	19.7442	19.5016	20.241	19.9463	21.4863	21.1121	21.0188	21.0116	19.5265	20.9153	21.0163
I17	23.4564	23.539	23.369	23.2623	22.7409	23.1015	22.748	22.8017	23.1381	22.4823	22.6809	22.6879	22.9341	22.5034	23.7603	23.4661	22.7746	23.3508	22.9445	23.8269	23.2219
I18	34.3785	33.2192	34.3017	32.8491	35.1672	37.1241	35.3981	33.4811	32.7852	31.8287	33.6925	33.6962	33.5428	33.8776	32.4777	32.2587	32.6173	33.2581	32.2319	31.9422	32.4617
I19	30.5524	30.9983	30.9113	30.95	31.1283	30.76	30.8009	29.9901	30.6102	30.2227	30.3569	29.7393	29.8917	30.3232	31.1991	30.7523	30.5684	32.1885	30.8547	31.2564	30.6982
I20	23.4888	23.6928	23.8214	23.6288	23.1859	23.5303	23.3743	22.8124	23.2236	23.1641	22.8714	22.8798	22.7838	22.7599	23.2888	23.4899	23.2718	23.6689	22.7362	23.4414	23.378
I21	27.6526	27.1308	27.8736	27.1446	26.9628	27.5005	27.3513	26.6377	26.5923	26.3685	26.2643	26.3002	26.7437	26.5702	27.4173	27.0245	27.1966	27.3041	26.6375	27.1628	26.8872
I22	20.9769	20.2887	20.6962	20.1874	19.5638	19.9611	20.636	19.8804	19.8405	19.6045	19.6025	19.6624	19.9191	19.5737	20.9238	20.1658	20.2079	20.7981	19.2065	20.1646	20.4289
I23	20.3317	19.8401	20.0386	19.8771	19.6487	19.8066	20.0487	19.8515	19.754	19.4495	19.2551	19.608	19.7431	19.6349	20.2058	19.8274	19.8996	20.3304	19.3898	19.8854	19.9586
I24	24.2456	23.1247	23.4646	23.3465	22.4761	23.2064	23.4978	23.1694	22.8237	22.4666	22.5413	22.3135	22.8731	22.6694	23.5107	23.4473	23.5739	23.8837	22.3954	23.5787	23.5368
J01	25.8558	24.3855	25.314	23.9879	23.8651	25.4438	25.1707	23.7563	24.1993	23.6596	23.3085	23.524	23.9627	23.6988	24.8558	24.192	24.1666	24.3051	23.4373	24.2891	24.6473
J02	34.2293	33.7478	32.775	33.1041	33.8527	39.51	31.647	32.2147	32.6799	31.8834	31.7072	31.4396	31.723	32.8177	32.9149	32.2604	32.0133	34.2533	34.6506	32.9967	33.807
J03	24.4585	23.2389	24.3027	23.6654	23.619	24.3167	23.8719	22.7536	23.1528	23.2964	23.0993	23.1356	22.9973	23.2205	23.5197	22.9803	23.0341	23.1612	22.7968	23.4022	23.1532
J04	23.1107	21.6828	22.4113	21.5056	21.7303	22.5584	22.1683	20.8908	20.9754	21.1292	21.0903	21.1579	21.0072	21.4432	22.4083	21.1736	21.9501	21.8757	21.2788	21.3309	21.393
J05	23.4507	22.538	22.8905	22.5066	22.7552	23.3623	22.6662	21.325	22.2665	21.6851	21.721	24.0797	21.8371	21.6402	22.3832	21.8909	21.7809	21.7779	21.6536	22.5496	21.5642
J06	23.8987	22.6318	23.1419	22.534	22.4877	23.286	23.1673	21.9144	21.9858	21.7959	21.7452	21.8523	21.867	21.8202	22.9978	22.641	22.812	23.1449	21.9753	22.6286	22.5758
J07	23.9998	23.2243	23.7079	23.4841	23.1819	23.7013	23.475	22.5246	22.7396	22.5466	22.3261	22.882	22.5405	22.4401	23.5248	23.3876	22.9692	23.1377	22.5804	23.271	23.0014
J08	24.8212	24.0278	24.4885	23.7711	23.8715	24.5328	24.2484	23.1072	23.6315	23.4924	23.1686	23.3183	23.2417	23.2656	24.1232	23.6896	23.7973	23.8161	23.1277	23.695	23.6532
J09	Undetermined	Undetermined	37.2859	Undetermined	38.4042	34.5824	34.7575	34.0137	Undetermined	34.5804	35.2313	35.0914	34.8817	Undetermined	39.1218	34.9138	Undetermined	Undetermined	35.4072	36.6332	Undetermined
J10	38.6273	35.6107	36.5111	35.1968	38.0908	38.5175	38.6184	37.6207	35.7228	34.8479	36.1834	37.9609	39.0082	35.6147	35.7191	35.0284	34.9381	36.6387	35.3327	35.319	34.3532
J11	Undetermined	35.2753	Undetermined	35.8347	38.4705	Undetermined	Undetermined	37.1608	34.9161	33.9088	34.5247	38.442	38.9045	37.8276	34.6447	33.5342	35.9459	36.3664	36.6142	Undetermined	33.828
J12	33.5179	31.4247	33.0993	31.869	32.3671	35.5727	33.7894	31.5399	31.4762	30.7444	31.7066	32.1317	32.6343	32.7947	31.2446	30.6115	31.2108	32.4232	30.9839	31.4281	30.4003
J13	32.4235	31.2724	34.8508	30.9654	30.5096	36.9184	32.7196	31.3243	30.8168	29.4197	29.6928	30.6263	30.5816	31.3449	32.4634	31.2122	33.0873	31.2942	31.116	31.6959	30.6179
J14	32.3634	30.8874	31.3354	31.3578	28.9632	30.7873	31.334	30.9215	29.8252	30.8535	30.8252	28.5491	30.1352	30.2394	31.8674	31.6102	31.7481	31.3013	28.2338	30.8728	31.4956
J15	Undetermined	37.2199	Undetermined	33.8297	39.5193	37.1512	Undetermined	39.7114	38.1892	35.6464	39.0606	38.3676	Undetermined	39.5724	36.8398	38.3874	38.5342	39.9317	39.037	Undetermined	39.1452
J16	Undetermined	36.1437	37.0055	35.4	33.1526	Undetermined	Undetermined	33.4022	33.2125	34.4103	34.4344	32.1262	33.7115	37.8498	33.2123	36.8184	36.3387	36.9077	35.7844	32.8473	36.6698
J17	32.989	33.2781	36.923	34.4467	38.8217	37.9831	37.7994	33.9459	31.8735	32.1565	32.477	31.6782	32.9596	35.2895	32.7281	34.3594	33.2416	34.213	35.1274	34.5509	33.5177
J18	29.424	28.4323	29.6708	28.5382	27.3613	29.6163	30.1751	28.9506	28.5153	28.8518	28.6153	26.9471	28.4169	29.4993	29.002	28.9797	29.524	29.1543	27.191	29.6754	30.1076
J19	25.2584	26.7059	26.7606	25.8406	26.4734	25.8644	25.5727	23.9808	25.9582	27.0199	26.138	26.5683	24.6994	25.7033	24.5467	25.3272	24.3172	24.9215	24.4065	24.2044	23.9329
J20	32.3879	31.5995	32.1363	31.5162	28.9768	33.1605	32.6324	31.587	31.6748	30.1162	29.7864	27.9378	32.4149	30.2656	35.1557	33.7046	31.88	32.7011	30.0232	34.1836	32.8686
J21	26.0063	25.64	25.9471	25.8084	24.6834	25.698	25.8266	25.3667	25.2432	24.8953	25.6358	24.5639	25.1927	24.9568	25.9034	26.224	26.1474	26.3889	25.149	26.4171	25.7656
J22	37.9124	33.512	36.7558	34.766	38.1974	37.2648	37.3508	35.7832	34.953	34.1187	35.5336	35.4096	36.4235	33.7969	34.2416	33.9188	35.0839	36.7877	34.834	34.4339	34.1468
J23	Undetermined	39.6745	Undetermined	39.0276	39.8683	Undetermined	Undetermined	39.0725	38.8833	37.6529	38.2873	Undetermined	Undetermined	Undetermined	38.4264	39.2552	Undetermined	38.671	37.7691	37.3471	38.0581
J24	21.5236	22.6983	22.444	21.8974	23.451	21.6081	21.3842	21.1998	22.5694	22.6983	21.7557	23.5786	21.5546	22.5947	21.7091	21.5273	21.2798	21.2732	22.2434	21.4236	21.1286
K01	26.7371	25.0176	25.9407	25.1552	25.6	26.4949	26.3123	24.9523	24.9215	24.6349	24.7807	Undetermined	25.4103	25.3378	25.7237	25.4902	25.7404	25.8387	25.2112	25.7437	25.8394
K02	25.9816	25.4425	25.4579	25.131	25.5753	25.7713	25.5039	24.6432	25.154	24.7781	24.783	25.015	24.7154	25.3058	25.4666	25.1897	25.4981	25.3731	24.9675	24.8795	24.9132
K03	23.9168	22.7179	23.4048	22.4843	22.2707	23.4664	22.9966	21.826	22.3832	21.8049	21.857	21.7827	22.3389	21.655	23.2161	22.7801	22.5551	22.5894	22.6591	23.1235	23.0098
K04	24.5268	24.403	24.3577	24.3471	23.5019	24.2788	24.1417	23.6338	23.9709	23.8768	23.7652	23.3323	23.6121	23.6238	23.826	23.8602	23.8319	24.0263	23.3363	23.8733	23.726
K05	24.2904	23.2949	24.8409	24.1588	24.3181	24.1029	23.7231	22.997	23.1773	23.8908	23.7964	23.7269	22.9418	23.8712	23.938	22.2144	23.4291	23.5607	23.9348	23.2159	23.2466
K06	30.2422	30.632	30.668	29.873	31.6956	32.5374	29.5609	29.1932	29.5546	29.9818	28.7817	31.1434	30.2639	29.6091	28.9037	30.501	29.4738	30.0982	29.5941	29.8298	30.2034
K07	31.4584	32.0532	32.0938	32.4188	32.2244	33.4853	33.7413	31.2997	31.8501	32.469	33.3384	31.72	31.2599	33.5836	33.7156	34.3664	32.1912	33.1031	32.932	32.5793	33.4216
K08	32.9838	32.5043	32.7994	32.2182	33.8889	32.8521	32.1271	32.8627	32.136	30.8111	32.2562	32.6885	33.4326	31.7183	32.0606	31.4533	31.7771	32.1229	30.9665	32.5041	30.8934
K09	25.4761	24.8546	25.2222	24.8396	24.7639	25.1412	24.9969	24.3096	24.3614	24.2295	24.3139	24.2838	24.2278	24.3897	25.127	24.7823	24.4897	25.1011	24.9309	24.5924	24.6497
K10	21.645	21.8183	21.8465	21.553	22.5032	21.939	21.5535	20.4392	21.1543	21.4058	21.311	21.9807	20.8296	21.3685	21.2261	21.6203	21.1998	21.3901	21.5526	21.253	20.9053
K11	22.2042	22.651	22.623	22.3953	22.6308	22.3211	21.9109	21.5468	22.1736	22.3447	22.0943	22.5461	21.7209	22.2747	21.9936	21.9398	21.8029	21.9582	21.8709	21.7177	21.6231
K12	25.348	24.4361	24.8544	24.5211	24.6652	24.9298	25.0914	24.3566	24.3497	24.2149	24.3698	24.3616	24.2015	24.6171	24.9666	24.6232	24.994	24.9321	24.3148	24.3627	24.5722
K13	23.7511	23.5865	23.7738	23.5303	23.3204	23.3591	23.432	22.8494	23.218	22.9688	22.8746	22.8395	22.7626	22.8454	23.4772	23.4792	23.2793	23.3252	22.8288	23.1967	23.2294
K14	24.6832	23.8526	24.6366	23.8114	24.1775	24.4655	24.6042	23.3801	23.784	23.4209	23.4016	23.6457	23.3659	23.5272	24.0199	23.79	24.1801	23.9322	23.2802	23.5706	23.4676
K15	21.6157	21.2674	21.3384	21.1419	21.5584	21.5854	21.4096	20.8496	21.0053	20.7734	21.0275	21.2983	21.1228	21.2229	21.3353	21.1633	21.1519	21.309	21.1488	21.5149	21.1736
K16	21.7052	20.7498	21.3077	20.5527	21.421	21.3295	21.2921	20.429	20.6979	20.2072	20.0492	20.719	20.5773	20.4588	21.1341	20.7351	20.6012	20.764	20.5358	20.8215	20.6141
K17	28.2433	29.733	28.7647	28.6827	29.1584	28.9035	28.4375	28.5801	29.3678	28.6561	28.6922	29.7339	28.4588	29.5078	29.159	28.5103	28.4069	28.6005	28.3449	28.9221	28.5509
K18	20.9502	20.6376	20.8081	20.6069	20.3663	20.631	20.6261	20.2814	20.4146	20.2199	19.7471	20.2349	19.9811	20.1309	20.6448	20.5273	20.3969	20.2637	19.9177	20.4847	20.4142
K19	20.7898	20.0017	20.5113	20.2925	19.9122	20.2697	20.4231	20.1311	19.993	19.6255	19.8003	19.5878	19.8656	19.6297	20.7294	20.7821	20.7963	20.8709	20.369	20.9406	20.8411
K20	23.6867	23.2034	23.3391	23.1767	22.8736	23.309	23.4337	23.0702	23.1075	22.7668	22.8868	22.6717	22.8226	22.9047	23.5956	23.5357	23.6047	23.7364	22.7873	23.5488	23.4034
K21	24.4937	24.8461	24.7981	24.567	24.7771	24.4424	24.2663	24.0969	24.8338	24.6047	24.5792	24.5033	24.3087	24.5953	24.6687	24.4047	24.4253	24.55	24.5343	24.2893	24.2755
K22	24.2407	23.1136	23.3595	23.1358	22.845	23.2217	23.6112	24.3253	23.5715	22.605	22.3102	22.5775	23.2252	22.543	24.4677	24.4353	23.8947	23.3821	23.5035	24.48	24.3774
K23	23.7549	23.6971	23.9498	23.6835	22.8993	23.2732	23.7407	23.2726	23.4611	22.9787	22.7759	22.8761	22.9191	22.9977	23.903	23.7038	23.5616	23.2711	22.9417	23.5539	23.6416
K24	23.339	23.5251	23.9665	23.4251	22.9859	23.1183	23.2197	22.651	23.3637	22.9431	22.8894	22.9738	22.6545	22.9351	23.6486	23.2072	23.1885	23.4976	23.117	23.2534	23.1372
L01	36.8757	32.9234	34.3895	32.2754	35.9646	39.2879	37.2243	32.261	32.4813	30.8013	32.2729	34.3537	34.5751	34.517	33.2267	31.9539	32.0307	32.2571	32.5488	33.5131	32.728
L02	26.1131	24.5934	25.4038	24.2346	24.4439	25.8945	24.8576	23.5877	24.2479	23.5686	23.3105	23.7847	23.8472	23.6619	25.2363	23.8549	23.8425	24.3518	23.573	24.1634	24.2377
L03	27.7678	25.497	26.3805	25.1179	25.9709	27.3962	26.7926	25.4215	25.297	24.4645	23.9592	24.8867	25.5204	24.7811	26.5456	25.5247	25.7488	25.7186	25.2125	25.9809	25.7456
L04	22.7691	22.6978	22.7166	21.9398	23.6741	22.7489	22.4524	21.5668	22.4882	23.3021	22.1551	23.782	21.9516	23.1471	22.3673	21.6268	21.6823	21.7286	22.4869	21.675	21.5723
L05	26.3928	25.8174	26.398	25.6464	25.4984	26.2036	25.7849	24.7719	25.6241	25.3678	25.3008	25.2315	24.8837	25.142	26.2878	25.3454	25.4995	25.6924	25.0331	25.5606	25.5055
L06	25.6314	25.2546	25.6	25.213	24.5164	25.2474	24.9797	24.3542	24.8234	24.5744	24.2798	23.9936	24.2624	24.2602	25.4354	24.8174	24.5661	24.9163	24.1763	24.7776	24.6693
L07	29.1523	26.5767	27.6517	26.5141	26.1897	27.6986	27.7773	26.2731	26.2148	26.0247	25.969	25.878	25.9663	25.9249	26.9079	27.452	27.6925	27.2055	25.7802	27.2466	27.1286
L08	28.1206	27.9392	28.3619	26.9535	29.125	29.8562	27.4694	26.2445	28.213	28.136	27.5141	28.3703	27.2496	27.6357	27.4763	26.5203	26.9451	26.5182	27.8419	26.6224	26.0054
L09	24.5995	24.2916	24.4838	23.8821	24.8577	25.1331	24.1305	23.7479	23.835	24.0291	23.8334	24.6314	23.6062	24.2014	24.2851	23.9218	24.0712	24.2209	24.3626	23.8661	23.585
L10	26.549	26.5854	26.5484	26.411	26.615	26.4518	26.2206	25.5473	26.445	26.0235	25.969	26.4186	25.3753	26.0085	26.2222	25.9925	25.8796	26.567	25.9559	23.1628	25.5661
L11	23.3242	23.9531	24.012	23.4681	22.9668	23.1961	22.9823	22.3819	23.4878	23.3345	22.735	22.757	22.3322	22.6856	22.8566	23.2521	22.6807	22.8132	22.4484	22.7045	22.9474
L12	27.2414	25.9812	26.5843	25.7089	25.4267	26.2245	26.4097	26.1346	25.8235	24.8757	24.674	24.786	25.7217	24.7806	27.1607	26.6136	26.2611	26.1123	25.7861	26.5557	26.6206
L13	26.8529	26.1726	26.7435	25.7481	27.6279	27.1761	26.8535	25.3159	25.6491	25.2566	24.9642	26.2638	25.589	25.8553	26.2315	25.8267	25.6217	25.9511	26.1611	25.8826	25.6975
L14	25.3312	24.4724	24.729	24.4231	23.9504	24.5044	24.6649	24.4225	24.3419	23.7192	23.6108	23.5042	24.2435	23.6287	24.9466	24.895	24.9179	24.7985	23.9816	24.5518	24.9697
L15	27.2001	27.4574	27.8245	27.7778	27.482	27.2093	27.1381	26.7099	27.7991	26.9662	26.629	26.9918	26.5814	26.558	27.6128	27.432	26.9953	27.3036	27.2827	27.3304	27.2109
L16	23.6874	23.3531	23.7099	23.3713	22.998	23.414	23.4557	22.5173	22.7524	22.7392	22.2805	22.4611	22.5562	22.5551	23.2034	23.0131	23.2346	23.1943	22.7744	23.0395	23.1262
L17	25.443	24.7911	25.5766	24.8228	24.5235	24.8665	25.2258	23.9614	24.5804	24.0072	23.7623	23.7988	23.8118	23.9725	24.7831	24.5886	24.4663	24.9834	23.7188	24.3685	24.6116
L18	34.1617	32.7971	35.0816	34.6204	38.2796	33.3143	33.3854	31.6472	35.6399	34.38	32.7431	35.8788	33.5525	38.363	33.1358	33.2867	31.9778	31.554	33.0855	31.7906	30.4125
L19	22.5569	22.8741	22.9921	22.511	22.6072	22.5294	22.3465	21.672	22.5112	22.3981	22.1763	22.3506	21.8774	22.2464	22.391	22.3447	21.9135	22.1159	22.2472	22.1754	21.895
L20	26.2938	27.5969	26.9085	26.2976	27.7896	26.9175	26.1614	25.8294	27.2451	27.3419	27.0263	27.9558	26.6003	28.0278	26.1481	26.6752	26.5273	26.5941	27.9092	26.5593	25.926
L21	29.5981	29.0341	30.6041	29.536	28.2947	30.2774	29.8648	29.2502	28.2613	29.3931	29.3926	28.135	29.8327	28.5943	30.1091	29.3471	30.122	29.6035	28.5387	29.5188	29.1713
L22	24.4574	24.5034	24.7169	24.2847	23.8352	24.1175	24.1567	23.6532	24.1956	23.7003	23.6597	23.9278	23.6771	23.6497	24.7174	24.62	24.355	24.4748	23.8956	24.6046	24.3891
L23	25.2243	24.636	25.1814	24.6868	24.233	24.7391	24.9317	24.9343	24.6972	23.9374	23.8097	24.0052	24.5662	24.2267	25.586	25.3528	24.9342	25.1353	24.42	25.1117	25.4304
L24	22.9641	23.4829	23.5816	23.3185	23.2289	23.1349	23.1289	22.6125	23.3497	23.1776	22.9093	23.2124	22.613	23.1204	22.955	22.9271	22.9112	23.2276	22.6827	22.9989	22.8311
M01	24.421	22.2541	22.9443	21.9639	22.2982	23.6242	23.5283	22.3238	22.2902	21.3118	21.2153	21.3419	22.5777	21.3251	23.2399	22.7224	22.6206	22.7667	21.9836	22.8979	23.2025
M02	35.9982	34.9106	33.2402	34.8608	33.8818	Undetermined	34.8177	33.2169	35.1419	32.5115	34.0766	36.8266	38.297	33.4742	37.1174	32.1862	34.7304	36.4947	33.2797	34.8531	34.0565
M03	22.4725	21.5305	21.6837	21.3401	21.6916	21.8782	21.8072	21.6144	21.5919	21.3071	21.238	21.3382	21.569	21.5116	21.8256	21.4091	21.5117	21.6278	21.3924	21.6156	21.6054
M04	25.915	25.175	25.9929	24.7527	26.2217	26.2781	25.4702	23.5153	24.9314	24.8802	24.7335	25.4576	24.2081	25.2608	24.8502	23.7219	24.1648	24.4118	24.8357	23.9453	23.9192
M05	22.8532	22.8652	22.7434	22.1783	24.9582	23.1654	22.5975	21.6134	22.3988	22.5979	22.9893	24.4474	22.1384	23.1986	22.4036	21.9122	22.1649	22.2527	23.8555	22.2877	22.038
M06	22.1817	22.2733	22.494	22.4713	21.5577	21.9986	21.9872	21.4325	21.9654	21.9199	21.6544	21.3753	21.2528	21.7439	21.8384	21.1578	20.9741	21.5399	20.8943	21.2076	21.4681
M07	29.6859	28.4164	29.5927	27.9559	29.2084	28.9909	28.623	26.8107	28.0152	27.866	28.1231	27.7243	27.3696	27.6918	28.5845	28.2819	28.3246	28.1668	27.7576	27.9767	27.8666
M08	24.133	23.8465	23.9549	23.8213	24.2809	23.9576	23.7792	23.1209	23.7084	23.7168	23.5141	23.7217	22.9214	23.8361	23.6421	23.2594	23.4276	23.5285	23.6213	23.0034	23.1483
M09	24.6441	23.4172	23.9375	23.3452	23.5903	24.2352	23.9062	22.7323	22.949	22.7688	23.4697	22.7502	22.7351	23.2342	23.7473	23.4021	23.8074	23.988	22.6842	23.2228	23.2768
M10	24.388	22.9649	23.548	23.1944	23.5897	24.1051	23.9801	22.7153	22.8123	22.4007	22.3948	22.6408	22.7493	22.5303	23.3636	23.1825	23.1645	23.2766	22.653	23.161	23.2579
M11	22.3465	22.1528	22.2008	21.68	21.8768	22.1498	21.9129	21.3036	21.7442	21.4736	21.2487	21.5272	21.3477	21.3805	21.9766	21.8045	21.7339	21.5655	21.6118	21.6838	21.6212
M12	21.1381	20.5217	20.7189	20.2506	20.7887	20.9805	20.8021	19.7243	20.2792	19.996	19.861	20.2769	19.9209	20.3012	20.5012	20.1017	20.1689	20.3854	19.9556	20.2454	20.0121
M13	27.6258	26.3765	26.9761	26.4442	26.639	27.6871	27.7286	25.9861	26.2673	25.1837	25.1504	26.1429	26.2892	26.3389	27.4327	26.3643	26.9628	26.9686	26.1099	26.8918	26.4554
M14	31.2172	30.5111	30.1984	30.2719	28.8804	30.1416	29.7533	29.5641	29.7196	29.3427	29.2348	28.4571	29.452	29.0254	30.288	30.3207	31.7285	32.4223	29.4744	30.7453	31.5521
M15	37.5912	35.5771	35.7796	34.4574	39.0951	38.7113	Undetermined	34.2199	33.7788	33.5901	34.9471	Undetermined	38.5644	36.7923	34.5732	33.9922	35.5202	36.3416	35.8718	34.5911	33.8816
M16	23.7171	24.1581	24.7023	23.8593	23.4097	23.9846	23.5268	22.8248	23.7218	23.9763	23.2671	22.7739	22.9433	23.1901	23.5523	23.4609	23.0238	23.3494	22.9151	23.3943	22.8638
M17	35.8783	33.3233	35.401	33.2737	37.049	33.4635	35.3348	33.3269	31.9813	32.1451	33.1514	34.4589	34.8993	33.7875	32.4753	32.4554	32.2862	34.6976	33.4744	32.59	31.8648
M18	28.2184	27.1009	27.6507	27.1508	26.5616	27.3079	27.6859	27.7395	26.8509	26.3143	26.0324	25.9024	27.1982	25.8644	28.2351	28.5085	27.6216	27.6031	26.6876	28.0191	28.4068
M19	22.7679	22.4004	22.6685	22.3101	22.2755	22.4882	22.4774	22.0037	22.2434	21.9013	22.1328	21.9687	21.8866	22.1535	22.7942	22.6832	23.1262	23.1884	22.1981	22.5066	22.4489
M20	38.8248	34.9772	37.2485	35.6113	37.9026	34.499	Undetermined	35.8375	34.8374	34.5196	34.1477	35.3258	36.3644	36.9797	34.1753	33.7459	35.8996	35.0216	36.2097	34.2592	34.2951
M21	33.9106	37.6713	38.9166	36.6451	38.1305	39.3848	36.8119	35.8413	37.1818	35.686	35.5533	Undetermined	36.6881	37.4733	36.691	35.4688	35.7173	36.5772	35.8731	36.1809	35.2996
M22	23.9757	24.741	24.1821	23.9169	24.4543	23.2619	24.136	24.1002	24.6242	24.8906	24.9689	24.6281	23.2179	25.3216	23.5076	23.5241	23.6434	23.6427	21.5782	22.2034	23.5735
M23	19.9369	19.4026	20.3594	19.8678	19.8943	19.6439	19.5802	19.3897	19.2247	19.9931	20.3854	19.9009	19.2806	20.2747	19.9138	18.7893	20.0099	20.1916	19.7712	19.3828	19.4594
M24	18.8923	19.5939	20.3646	19.6881	20.282	19.3611	18.883	18.1433	19.3993	20.5512	20.4246	20.2922	18.6866	20.6267	19.2307	18.3525	19.4055	19.3169	19.3743	19.0836	18.5601
N01	22.717	22.4492	22.6507	22.0031	22.44	22.597	22.3689	21.5461	22.138	21.7547	21.5029	21.9522	21.7115	21.7975	22.2718	21.8961	21.7052	21.8257	21.7681	21.8948	21.8999
N02	22.4783	21.518	21.9134	21.3885	21.7326	22.2108	21.9144	20.9738	21.2039	20.9588	20.6477	21.2469	21.219	21.2312	21.8718	21.3947	21.397	21.4728	20.9422	21.4587	21.525
N03	24.9784	24.8535	24.9977	24.4723	25.196	25.1649	24.8184	24.0049	24.5333	24.4982	24.4206	24.871	23.9905	24.6865	24.695	24.6474	24.7907	24.8196	24.5754	24.4455	24.3791
N04	24.8853	24.6075	24.8187	24.2198	24.6264	24.7872	24.6102	23.5283	24.1207	23.5828	23.7035	24.4248	23.8559	23.8573	24.7144	24.0817	24.3003	24.4888	23.8496	24.4427	24.1866
N05	25.3884	23.0672	23.3584	22.4599	23.8443	25.296	23.9339	22.2818	22.5503	22.0069	22.418	22.7215	22.588	22.9093	22.9855	22.2737	22.5899	23.08	22.2241	22.3578	22.2682
N06	24.2501	23.2629	23.4526	22.7469	23.2799	24.2867	23.6443	22.3924	22.9555	22.6452	22.6811	22.8129	22.8128	22.9237	23.1371	22.6977	22.8373	22.7586	22.528	22.8549	22.6601
N07	23.8883	24.0052	24.415	24.2294	23.7292	23.9509	23.8339	23.4081	23.8925	23.9394	23.9838	23.2738	23.5689	23.579	23.6072	23.9025	24.102	24.0351	23.4695	23.7977	23.46
N08	25.1277	24.226	24.4341	23.7878	24.4336	24.8032	24.6324	23.6131	23.6611	23.5792	23.7552	23.7634	23.7678	24.0137	24.3233	24.0044	24.0341	24.0196	23.5648	23.8647	23.7242
N09	18.548	17.5512	18.5914	17.7496	18.9353	18.4972	18.2139	17.3357	17.4806	17.7624	17.3561	18.1559	17.3662	17.6662	17.6843	17.0086	17.5951	17.7535	18.2648	17.6122	17.4121
N10	25.8698	26.333	26.213	24.901	31.146	27.2338	25.574	23.5873	25.7234	26.7946	25.8718	29.8499	25.6837	26.5447	24.6567	24.566	24.567	24.4266	28.561	25.3866	23.5387
N11	32.9032	29.9692	31.2568	29.9862	32.6393	33.9407	33.6162	29.9087	29.7699	28.696	29.2506	30.6899	31.0089	30.9388	29.265	28.9175	28.9477	29.8238	29.3766	29.2994	28.7195
N12	31.6155	31.7202	32.4357	31.7356	32.2946	34.4177	31.6237	32.2107	32.4416	31.2963	32.114	33.567	30.7053	31.6254	29.9931	31.7429	32.4123	31.7489	31.9916	32.6281	30.8659
N13	24.0054	23.8716	23.8353	23.7999	23.6832	23.65	23.7225	23.1656	23.574	23.3756	22.8623	23.257	22.9652	23.0103	23.8305	23.5751	23.34	23.5569	23.3112	23.5063	23.5415
N14	20.7519	20.3801	20.3276	20.1737	20.6205	20.496	20.5258	20.1675	20.2311	19.8761	19.7835	20.2904	19.9895	20.2293	20.4731	20.1501	20.0059	20.2186	20.1301	20.3102	20.3174
N15	27.2998	27.9492	28.2195	27.3932	26.656	27.21	26.9682	26.4438	27.3255	26.8262	26.6393	26.559	26.377	26.4063	27.3798	27.2389	26.7883	27.2238	26.57	27.0196	26.8662
N16	25.5012	27.4432	26.9041	26.192	26.4128	25.8052	25.1321	24.6136	26.7752	26.9666	26.5135	26.385	25.1445	26.5492	25.8016	26.3084	24.8712	25.1008	25.4941	25.2342	24.9529
N17	23.973	24.7589	24.721	24.265	24.5196	24.2652	23.977	23.4284	24.3068	24.472	23.9817	23.8514	23.5631	24.2226	23.9039	24.1644	23.9374	23.7473	23.8438	23.85	23.6524
N18	24.4117	24.2181	24.3152	23.9302	24.166	24.2651	24.246	23.3188	23.6855	23.46	23.2828	23.743	23.4048	23.7018	24.3657	24.1213	24.332	24.4891	23.7343	24.2052	23.7037
N19	23.6101	22.944	23.3477	22.7541	23.1578	23.3221	23.2341	22.4821	22.7786	22.3911	22.2072	22.7857	22.5944	22.6234	23.2786	22.8696	22.7928	22.7284	22.5631	22.9033	22.7412
N20	21.9075	21.7086	21.6777	21.4711	21.7266	21.7701	21.473	21.1742	21.5849	21.4498	21.3986	21.5147	20.9048	21.4674	21.6934	21.4759	21.4809	21.6044	21.4194	21.4187	21.3341
N21	Undetermined	Undetermined	Undetermined	Undetermined	Undetermined	Undetermined	33.966	33.8717	32.9703	32.8013	33.0058	33.7533	34.6176	Undetermined	Undetermined	32.7819	Undetermined	32.9836	Undetermined	32.4171	Undetermined
N22	26.6685	26.6404	26.6309	26.6834	26.8404	26.6626	26.7107	25.966	26.2213	26.2179	26.4321	26.6228	25.9832	26.4474	26.6682	26.8651	27.3599	27.3776	26.6433	26.8749	26.5583
N23	24.1695	24.962	24.9494	24.5281	24.4082	24.1031	24.1349	23.7788	24.5833	24.6172	24.5557	24.4938	24.1261	24.5136	24.4381	24.4412	24.129	24.3876	24.1775	24.414	24.1916
N24	27.1972	27.8264	27.9439	27.3928	27.572	27.1239	26.7105	26.8068	27.6839	26.8083	26.7896	26.9502	26.6462	27.5694	26.8697	27.2185	26.7016	26.9062	27.6923	27.9408	26.4776
O01	23.2135	21.8523	21.9112	21.6805	21.5405	22.6172	22.4925	21.7396	21.7106	21.3262	20.9462	20.9987	21.7533	21.3532	22.6454	21.804	21.9408	22.2496	20.8781	21.8694	22.2437
O02	31.4341	29.7263	29.3755	29.2581	31.1785	30.1326	30.2051	28.9658	29.5668	28.138	28.9504	30.0722	29.5158	29.2023	29.783	28.7263	28.3155	29.5243	29.5403	28.7965	29.096
O03	24.0144	23.2766	23.5775	22.9738	22.4066	23.4445	23.2989	22.5161	22.9458	22.4768	22.2729	21.8244	22.5186	22.2718	23.5292	23.305	22.8806	22.9991	22.5587	23.4269	23.2847
O04	25.8303	24.6082	25.2466	24.4719	24.9705	25.8971	25.3556	23.9088	24.5712	24.0927	24.2373	24.3805	24.2465	24.4543	24.8853	24.0834	24.3309	24.4714	23.9279	24.2002	24.1225
O05	Undetermined	Undetermined	Undetermined	Undetermined	33.9147	Undetermined	Undetermined	38.2257	38.1254	37.123	Undetermined	Undetermined	26.0788	Undetermined	39.7531	38.8448	38.3155	Undetermined	Undetermined	36.8785	38.4065
O06	27.2139	27.8187	27.4324	27.3252	27.3508	26.5214	26.8639	26.4212	27.3063	26.9903	27.1523	27.4572	26.1263	26.5823	27.6936	27.5078	26.8088	26.5912	27.1666	26.9944	27.1632
O07	28.7898	26.4114	27.4579	26.5519	26.6431	28.4384	27.9204	25.7387	26.3772	25.5627	25.6731	25.315	25.9472	25.5904	27.5772	26.2699	26.7783	27.3412	25.4594	26.6878	26.6693
O08	24.7538	23.7367	24.3609	23.453	23.1739	24.5638	24.1823	22.7676	23.2738	22.7585	22.7968	22.2959	22.7953	22.7216	23.8276	23.642	23.6142	23.674	22.6518	23.6075	23.5015
O09	24.6555	24.1383	24.4912	23.8636	23.6296	24.4326	23.9737	22.8093	23.6686	23.4227	23.2299	23.1254	22.9414	22.9941	24.2643	23.5502	23.538	23.6889	22.9638	23.4488	23.3114
O10	24.0007	24.2254	23.9277	23.1472	26.9301	24.4033	23.7298	22.7148	23.9723	23.7211	23.4165	25.1984	23.2419	24.3907	23.3048	23.2852	23.2632	23.2148	24.008	23.1327	22.7121
O11	24.391	24.127	24.3868	24.2013	23.0034	23.8915	24.1492	23.6626	23.8262	23.5963	23.5864	23.1156	23.4509	23.3445	24.3369	24.2903	24.4212	24.3888	23.2138	23.8401	23.9938
O12	33.2332	34.7682	32.6236	32.8366	32.7561	32.4809	32.4794	31.6599	32.5753	31.6606	32.1819	31.3166	31.9959	32.3808	33.1904	33.4417	33.5726	31.2581	33.0111	33.5134	32.8592
O13	27.5551	28.1499	27.6733	27.3134	28.615	27.6764	27.4036	26.3011	27.7317	27.2897	26.8504	28.269	26.6977	27.5944	27.2084	26.9096	26.7119	26.8656	27.2575	26.4971	26.5086
O14	24.6127	24.1792	24.6553	23.2556	25.6705	24.966	24.3668	25.8118	23.9671	24.108	23.1297	24.7434	22.6575	24.3523	23.5993	23.5467	23.6825	23.3574	22.8793	23.3531	23.1327
O15	24.7458	24.5872	24.6917	24.3412	24.403	24.4435	24.4252	23.854	24.3063	23.9124	23.6646	23.9923	23.6727	23.9862	24.4428	24.3401	24.3104	24.4459	23.8273	24.325	24.159
O16	27.4604	27.703	28.2045	27.3214	27.6651	27.7069	27.237	25.8061	27.2997	26.8361	26.2998	26.5054	26.5986	26.2281	27.5314	26.7672	26.367	26.5269	26.4136	27.1286	26.7396
O17	26.1884	26.732	26.6465	26.1171	25.1363	25.7697	25.546	25.2955	25.8225	25.3869	25.7082	25.353	25.3935	25.5298	27.3513	26.3715	26.1291	26.6587	25.6517	26.1938	26.4882
O18	24.7253	24.406	24.7808	24.4522	23.9016	24.3955	24.4617	23.8894	24.2052	23.9117	23.7858	23.6116	23.8191	24.8628	24.6556	24.5159	24.2543	24.5263	23.8235	24.5523	24.3989
O19	25.2492	24.3537	24.986	24.327	24.756	25.3212	24.8111	23.8988	24.3493	23.767	24.0006	24.3964	24.2224	24.2284	24.4253	24.1511	24.2337	24.595	23.824	24.4147	23.9484
O20	22.8177	22.6825	22.8595	22.5645	22.6605	22.7536	22.8231	22.0984	22.3778	22.2178	22.2989	22.3107	22.1053	22.4372	22.8205	22.6508	22.7361	23.1033	22.1757	22.7017	22.5304
O21	32.9784	34.9916	33.6321	31.9345	34.3192	34.3082	Undetermined	32.535	33.9858	36.9413	32.3465	33.1984	33.9766	33.8899	34.5666	34.2452	33.8625	34.2279	34.1864	33.3119	33.9311
O22	33.8877	31.7821	31.9088	32.1311	32.6916	33.9199	33.448	31.8985	31.4691	30.7658	31.7935	32.5529	32.4822	32.1777	31.0727	31.4735	31.9091	32.96	31.4832	31.3686	31.0972
O23	31.108	31.9881	32.6265	32.3652	33.1648	31.2683	31.8523	31.8732	32.5226	32.9157	32.5971	31.3125	31.6246	31.6142	32.9263	34.6922	33.6568	31.9708	31.9903	32.3659	32.9644
O24	22.7103	21.575	22.4955	22.8627	21.1071	20.835	22.8755	21.8979	21.8856	21.7317	21.8753	21.1612	20.564	22.3819	22.303	21.0179	21.2133	22.2015	20.2483	19.8944	21.9492
P01	32.9333	Undetermined	Undetermined	39.038	38.3533	Undetermined	32.9568	Undetermined	37.7041	38.0357	33.4008	Undetermined	Undetermined	Undetermined	Undetermined	39.6202	37.5921	33.0106	38.4915	36.7312	33.1251
P02	21.6653	21.3822	21.4335	21.0031	22.6935	21.3311	21.1844	20.1749	20.9834	21.2823	21.7445	22.7726	20.2554	22.1514	20.7115	19.9121	20.2227	20.7214	20.8955	19.4823	20.1607
P03	23.2938	22.283	22.8052	21.9916	22.286	22.8812	22.5151	21.453	21.9737	21.4946	21.1841	21.584	21.5939	21.4941	22.5023	21.8582	21.7417	21.8877	21.4746	22.1138	22.1481
P04	24.6925	23.992	24.4866	23.9514	23.9309	24.5765	24.3851	23.5484	23.4759	23.5117	22.7218	23.4742	23.5275	23.7084	24.2489	23.6203	23.8659	23.9566	23.4834	24.0129	23.9097
P05	22.3534	20.992	21.4985	20.4147	21.3011	21.5721	21.1116	19.9282	20.6929	20.5613	20.0036	20.6453	20.3314	20.6736	20.7469	20.2012	20.2006	20.3009	20.4369	20.2566	19.9955
P06	26.1114	25.0078	25.5663	24.6906	25.6241	26.3946	25.8686	24.4672	24.7209	24.4588	24.404	24.6384	24.3859	24.6489	25.2075	24.401	24.979	24.9002	24.5294	24.6499	24.5416
P07	28.4551	28.8744	28.7002	28.2874	28.3581	28.1858	27.9692	27.5564	28.1282	27.6841	28.3194	28.2912	27.8135	27.8715	28.6717	28.6867	28.2138	28.5386	27.8895	28.4007	27.8233
P08	29.4291	29.5788	29.5484	29.0951	28.1739	29.2675	28.5037	27.5676	28.7215	27.9096	28.3784	27.8308	28.0091	27.5585	29.2495	28.9246	28.2892	28.6522	28.2504	28.5894	28.2724
P09	26.0251	25.1105	25.6906	25.1018	24.8309	25.9136	25.6831	24.6105	24.9034	24.4024	24.0269	24.1678	24.4645	24.2216	25.5771	25.1417	24.9092	24.9291	24.5305	25.1825	25.1489
P10	22.615	21.5789	22.0065	21.6568	21.6687	22.2555	22.3097	21.183	21.4442	20.8669	20.6347	20.9705	21.2989	21.1111	22.008	21.644	21.842	21.8841	20.9807	21.7371	21.5064
P11	17.8838	16.7943	17.9573	16.7195	16.5736	17.5837	17.3128	16.2701	16.5121	16.1872	16.2216	15.8177	16.35	15.8896	17.2211	16.7979	16.8721	17.2322	16.2062	16.9469	16.6025
P12	18.8126	18.3706	18.4256	18.291	18.5176	18.668	18.7509	17.963	18.3647	18.0017	18.1901	18.1449	17.9829	18.3331	18.2585	17.9827	18.1724	18.3975	17.7075	17.9755	17.9486
P13	19.893	19.3064	19.5749	18.6996	19.1602	19.7049	19.2997	18.331	19.0066	18.4078	18.1534	18.4077	18.366	18.208	19.3266	18.9051	18.6613	18.6683	18.3823	18.806	18.6995
P14	25.9337	25.1999	25.3914	25.224	24.4946	25.2552	25.239	25.2556	25.1453	24.7376	24.4903	24.3177	24.8882	24.5257	25.6137	25.5503	25.8004	25.552	24.6911	25.6959	25.586
P15	17.8883	17.2305	17.3992	16.8734	17.1329	17.4492	17.4746	17.1514	17.8565	16.6911	16.4639	16.599	16.8064	16.8055	17.5351	16.9955	17.1068	17.1224	16.5754	17.1749	17.1362
P16	Undetermined	37.8752	37.8729	39.2265	Undetermined	Undetermined	Undetermined	38.9568	34.7218	37.3324	34.9777	38.3717	33.7448	37.7704	34.5838	38.4694	36.8389	35.6603	37.8148	37.3124	37.2801
P17	32.8612	37.2273	Undetermined	39.1941	39.6606	Undetermined	Undetermined	39.6315	36.0095	36.1346	36.8712	37.918	37.0662	35.6984	37.5397	37.5067	38.9132	35.5155	34.1025	35.1092	37.9669
P18	Undetermined	36.6407	33.9654	38.066	Undetermined	Undetermined	Undetermined	36.1679	37.8591	35.1472	35.9478	37.3673	34.12	36.5941	34.5091	35.6131	35.968	37.399	35.5625	34.615	37.0985
P19	23.1135	22.0075	22.4168	22.0047	22.7017	22.8701	22.7719	21.8881	22.3767	21.9972	22.3792	22.2101	22.1598	22.1075	22.3988	22.1405	22.9185	23.1434	22.2641	22.2725	22.1603
P20	22.9264	21.9093	22.3741	21.865	22.6025	22.7185	22.7106	21.9543	22.4691	21.9694	22.2974	22.1224	21.9423	22.2189	22.3629	22.1336	22.84	23.1322	22.3445	22.211	22.0078
P21	22.8717	21.8258	22.3195	21.8738	22.6004	22.5801	22.56	21.8652	22.2349	21.9608	22.3225	22.1297	21.9175	21.9421	22.3744	22.1242	22.7228	22.9612	22.2998	22.1877	21.9669
P22	19.1458	19.2547	19.0024	19.3493	18.9195	18.8164	18.8915	19.2743	18.9294	19.0248	19.6611	19.4097	19.2365	19.3416	18.8129	19.1338	18.9675	19.4206	18.8774	18.6879	18.771
P23	18.7625	19.1884	18.9222	19.3131	19.2146	18.8545	18.8191	19.1183	18.9874	18.9404	19.8796	19.3258	19.2083	19.3546	18.7296	19.1482	18.9848	19.4443	18.6253	18.6265	18.6122
P24	19.4095	19.3831	19.0821	19.2836	19.0856	19.4487	19.5911	19.3605	18.9608	19.1097	19.415	19.5326	19.354	19.7763	18.9321	19.2637	18.9575	19.6202	18.8842	19.266	18.826

## Sheet: Upload_GeneGlobe_RPTEC
	SC	Cyproconazole	Fluxapyroxad	Azoxystrobin	Chlorotoluron	Thiabendazole	2-Phenylphenol	SC	Cyproconazole	Fluxapyroxad	Azoxystrobin	Chlorotoluron	Thiabendazole	2-Phenylphenol	SC	Cyproconazole	Fluxapyroxad	Azoxystrobin	Chlorotoluron	Thiabendazole	2-Phenylphenol
Position	Control Group	Test Group 1	Test Group 2	Test Group 3	Test Group 4	Test Group5	Test Group 6	Control Group	Test Group 1	Test Group 2	Test Group 3	Test Group 4	Test Group5	Test Group 6	Control Group	Test Group 1	Test Group 2	Test Group 3	Test Group 4	Test Group5	Test Group 6
A01	36.8027	40	40	32.5321	40	40	40	40	35.5046	39.2311	38.6054	34.4955	34.545	34.4744	40	40	34.5075	38.4494	40	32.9429	40
A02	23.1102	23.3471	23.2544	22.9125	23.3096	24.1447	23.1724	23.2766	23.5605	23.7844	23.7755	23.4693	24.3452	23.5761	23.558	23.7969	23.4319	23.3235	23.8645	23.9808	23.7969
A03	21.9573	24.3406	23.6286	22.9928	24.0095	23.296	22.7908	21.5757	24.2349	23.4441	23.7538	23.7675	23.9081	23.4688	22.1964	24.3479	23.4323	23.4281	23.9783	23.0176	23.6547
A04	28.2421	28.2068	27.9618	27.8899	27.3558	28.1328	27.9804	28.4349	27.6381	27.4457	28.3721	28.1711	28.0061	27.9896	28.9566	28.0203	28.4148	28.4084	28.3173	27.6013	28.5208
A05	18.1825	18.9108	18.728	17.8616	19.9672	19.1487	18.1405	18.189	19.6648	18.9814	18.6859	19.0038	19.8934	18.5464	18.141	19.2459	18.5839	18.5117	19.9955	20.6717	18.3837
A06	27.6946	27.2883	27.8038	28.8393	25.284	26.6973	26.6047	28.493	26.3797	26.7584	28.6317	26.5755	26.3322	26.9429	27.1252	26.7734	27.8788	28.527	26.3629	26.2882	27.5896
A07	17.6841	18.3281	18.3478	17.7355	17.8072	18.8331	17.8037	17.6868	18.4315	18.0906	17.9446	17.9396	18.7554	18.1227	17.9045	18.1476	17.876	17.7871	18.2643	17.4174	19.487
A08	21.4822	20.9651	21.4759	22.7574	20.9933	21.4337	23.3863	25.4613	21.3618	21.2695	23.1047	22.4068	21.8416	25.5489	24.2884	22.809	21.9117	23.1643	21.5424	20.9689	24.9282
A09	28.9718	28.5674	26.9233	28.4433	28.2731	28.96	28.6171	28.224	28.9562	28.3965	29.6728	30.1944	29.9364	29.5282	29.9346	30.3964	28.5703	29.2937	30.1883	28.8796	29.9348
A10	21.0946	22.6213	22.3391	21.8358	21.7991	21.2882	21.2405	21.173	22.2251	21.9813	22.1541	22.3129	21.6567	21.8172	20.9729	22.707	22.2165	21.8514	22.31	21.1121	21.9938
A11	21.9866	22.5019	22.3079	22.2742	22.4418	22.3988	21.7221	21.8756	22.5416	22.3759	22.7087	22.4261	22.5945	22.4326	22.4957	22.4787	22.4545	22.599	22.4934	22.7881	22.3285
A12	25.2042	26.9584	27.6413	25.863	27.1235	25.6378	25.7599	25.8174	27.2706	27.3629	27.2883	26.9718	25.3042	26.6312	26.4437	28.128	26.8495	27.51	27.2951	25.8573	26.7727
B01	31.8135	30.8353	29.9879	30.9079	30.278	31.1954	30.473	33.899	31.211	29.2325	30.6441	30.8229	30.6184	31.7665	31.8429	31.9014	30.6875	32.1281	32.2125	31.7755	31.9828
B02	18.7983	20.0092	19.9612	19.614	20.5418	19.9037	19.2011	18.9965	20.886	20.3997	20.5162	20.5513	20.4741	20.1583	19.2578	20.755	19.6922	20.3242	20.8233	21.4047	19.8486
B03	33.1117	31.7694	31.1149	Undetermined	30.8879	29.7145	38.0359	40	33.4364	33.9968	38.2166	34.2118	32.2951	40	30.8656	36.2336	35.7452	36.7594	35.3425	23.8021	38.8721
B04	20.6644	20.1155	19.6153	19.7618	18.8981	18.9519	20.4561	20.2619	19.2968	19.1807	19.33	19.5334	19.1014	19.8375	20.7859	19.8334	19.8715	19.1605	19.2754	18.3388	20.2107
B05	19.4347	19.1384	19.5985	19.18	18.8606	19.5698	19.4279	19.1388	18.968	19.3018	19.1958	19.3178	19.7501	19.558	19.3501	19.2817	19.5169	18.8937	18.9921	19.4923	19.5738
B06	21.7069	22.6498	22.8048	21.8927	22.4666	22.3331	21.6824	22.1574	22.3485	22.779	22.6417	23.3149	22.4867	22.7984	22.4156	23.1619	23.0671	22.4176	23.1675	22.1495	22.5749
B07	18.5745	19.839	19.629	18.3578	19.8942	13.4728	18.3714	18.7469	21.4594	20.5589	19.8246	19.5017	19.6698	19.1345	19.1173	21.4126	18.985	19.6871	20.4107	19.8674	19.3964
B08	19.1563	18.0006	18.3788	18.7719	17.5466	18.4574	18.7063	18.5855	17.5938	17.976	18.2837	17.7911	18.6402	18.2848	18.8261	17.9524	18.513	18.1356	17.8706	17.4896	18.5809
B09	19.5352	17.8988	17.9751	18.5801	17.3724	18.165	19.4743	20.1188	17.3152	17.5568	18.5399	17.5702	17.8749	18.9465	19.5672	17.8405	17.9908	18.1367	17.4147	17.3607	19.4427
B10	20.855	22.5022	22.36	22.0198	22.8051	23.2879	21.9141	21.7341	24.3323	22.7534	23.6197	23.5389	23.4233	23.2357	21.5491	24.5218	21.2771	23.2789	22.8694	25.1381	22.782
B11	19.6628	20.7926	20.7595	20.8037	22.973	21.2973	19.9865	19.7943	22.1848	21.6454	21.4042	21.9765	21.8184	20.7567	19.9147	21.103	20.6759	21.4496	23.15	23.7065	20.5945
B12	18.7471	19.1123	19.2343	18.8332	19.345	19.4219	18.5946	18.9613	19.2119	19.3319	19.3239	19.2342	19.3432	18.8222	18.9135	19.5427	19.2081	19.112	19.4749	19.287	18.9617
C01	20.7762	21.3055	20.4796	20.3707	19.836	20.5804	20.3989	19.8417	20.2286	20.7986	20.4781	20.6278	20.7886	20.8623	19.5957	20.5116	20.8585	19.931	20.5579	18.8044	20.4254
C02	17.2514	16.1523	16.4948	18.4148	15.5036	15.8908	18.2245	16.2684	16.5894	17.3238	17.6453	17.3101	17.7552	18.1557	16.2886	17.653	17.8854	17.2582	16.9994	14.0955	17.7654
C03	30.2007	29.732	32.7293	30.442	26.6438	28.9772	31.6228	31.2564	30.8024	36.4216	29.9386	36.3048	29.6141	32.9558	30.4517	32.8004	32.2758	31.4069	32.3912	27.8703	31.534
C04	31.5396	32.7735	31.4483	31.8469	32.2707	30.4466	33.002	31.8648	40	29.9505	32.9761	31.9078	30.8278	32.7051	31.6893	36.212	31.1866	33.6752	33.016	31.2999	32.2245
C05	24.4807	24.9321	24.4324	24.4987	24.5994	24.7314	24.4473	25.1853	24.8456	24.66	25.1442	25.6808	25.3026	25.1691	25.3848	25.1955	24.9647	24.3433	25.6702	24.5122	25.2486
C06	17.3613	18.7765	16.9654	16.7075	17.1817	17.1648	17.685	16.8173	17.2889	16.3249	16.7492	17.9202	17.9398	18.2505	17.2705	18.6887	17.4813	16.5731	17.3736	16.9032	18.1705
C07	28.6808	27.2043	26.6154	28.282	29.0881	30.0814	27.5792	27.2641	28.1919	27.1921	27.6843	28.929	29.4092	28.6978	28.3471	27.7634	27.4362	27.7416	28.8648	29.8394	28.2882
C08	32.5814	40	33.9686	34.4891	40	34.627	31.1941	31.5325	40	40	Undetermined	34.2139	33.2981	32.2159	33.2476	40	40	Undetermined	20.1597	40	31.9842
C09	36.993	38.2082	33.6823	37.244	35.9081	39.0298	35.4791	40	36.4824	36.1465	36.731	39.3182	40	37.2551	33.9644	40	40	36.962	34.5878	40	40
C10	19.1382	17.8607	16.8515	18.2194	17.3845	18.4246	18.2126	18.5507	18.2823	17.2506	17.944	17.8354	18.9635	18.9166	18.3442	18.5448	18.2303	17.9718	18.3497	18.2283	19.6437
C11	32.5299	35.1463	36.2932	35.5413	32.6769	31.6623	34.1473	36.7687	33.8858	33.7135	36.0041	37.7629	36.9916	37.1174	34.5517	37.7956	35.189	34.4654	39.1349	34.5599	37.2366
C12	21.2091	19.9511	20.8014	20.8368	20.7197	22.365	20.2338	21.4305	20.2039	20.7222	21.1865	20.8156	21.3752	20.6409	22.1516	20.4103	21.241	21.6198	21.1771	21.4786	20.7914
D01	23.1539	22.1506	21.3801	22.1844	21.1401	21.5096	22.9931	23.9855	20.8889	20.8443	22.1623	21.5632	22.7564	23.477	23.6957	22.0314	21.6622	22.154	20.4705	22.4007	23.6468
D02	22.634	22.6381	22.7825	23.2152	22.7472	22.5439	22.7512	22.6503	23.6954	23.3279	23.5265	22.679	23.5677	22.4799	22.5918	23.4188	22.7426	23.1756	23.0794	23.8246	22.868
D03	27.5918	27.6389	27.4424	27.351	27.2761	27.2272	27.2374	27.0055	27.8753	27.8843	27.4701	27.703	27.5201	27.4588	27.2631	27.9638	27.5834	27.1157	27.831	26.4602	27.3556
D04	35.321	40	38.2126	34.1441	35.1307	34.004	36.9384	40	33.8975	37.2138	35.6117	32.8154	33.46	40	37.9227	40	40	38.2615	33.7054	37.6949	35.6999
D05	40	38.3667	40	Undetermined	39.0879	33.9603	33.5915	40	33.4225	33.1738	Undetermined	40	36.4456	40	40	40	32.7969	Undetermined	36.7073	33.8602	40
D06	21.9611	22.6164	22.7694	22.5381	22.65	22.5552	22.189	22.4554	22.6439	23.4129	23.2198	23.3884	22.6272	23.2542	22.3932	23.1803	22.9277	22.6332	23.226	22.244	22.8399
D07	19.9587	19.5357	19.1636	18.8139	20.1403	20.721	18.9596	20.7763	20.955	19.8467	19.9329	20.3755	21.2301	19.9818	20.3937	20.6611	18.9771	19.7768	20.6445	21.9491	20.1203
D08	28.2533	27.1873	28.1085	27.9647	27.7962	29.3386	28.3364	28.8053	27.5519	29.4932	29.2118	28.6456	28.5135	28.4615	29.5957	27.4802	28.6282	28.591	28.8767	28.7729	28.4088
D09	20.9806	21.1176	21.2331	20.8694	21.0094	21.1173	21.1871	20.5902	20.7843	20.8931	21.1615	21.1826	20.9241	21.1476	20.7947	21.1398	21.1224	20.8436	20.872	20.6351	21.1881
D10	19.7158	19.9767	20.4375	19.6611	19.9889	20.7534	19.6167	20.1644	20.2798	20.5278	19.9046	20.0151	20.6174	19.8304	20.0288	20.3344	20.4336	19.8123	20.2909	20.6717	19.8566
D11	15.9112	16.5407	16.7726	15.8384	16.4355	16.8271	16.0039	16.0718	16.7538	16.7003	16.5194	16.9158	16.8119	16.6916	16.301	17.3071	16.7036	16.2041	17.0776	16.7091	16.7217
D12	24.6059	25.6712	26.7181	24.7937	26.7722	25.7342	24.5108	23.5626	25.9699	26.6246	24.9957	26.1652	25.9958	24.5523	23.7257	25.7553	25.9899	25.1198	27.2484	27.3321	24.3572
E01	23.0191	20.552	22.2508	22.4788	21.6031	22.7233	21.9832	24.133	20.8629	22.1164	22.5183	22.3078	22.7439	22.4094	23.767	21.1004	21.9759	22.4944	22.0926	22.4654	22.2494
E02	22.7286	22.3818	22.3641	22.8174	21.8936	22.5265	22.4031	22.2659	22.5468	22.4426	22.8463	22.5091	22.4478	22.4005	22.4537	22.9414	22.461	22.6146	22.579	22.3846	22.4519
E03	17.6493	17.3217	17.8907	18.0324	16.6146	17.7377	17.827	16.9837	17.3333	17.8187	17.8588	17.2551	17.677	17.8975	17.6061	17.3364	17.8742	17.6594	17.1453	17.439	17.8831
E04	20.1937	19.4406	20.2384	19.8799	19.5376	20.4463	19.7068	19.6716	19.3311	20.1096	20.2963	20.106	20.2384	19.9743	19.8866	19.4225	20.0946	20.1066	19.6679	20.6304	19.8898
E05	25.2485	20.981	20.8895	23.3315	19.2085	21.4407	24.3241	25.0816	18.6745	19.9535	22.9573	20.9544	20.397	24.3799	24.9563	19.3042	21.8941	22.1207	18.651	21.5892	24.9353
E06	18.9706	19.7153	19.3506	19.4759	18.4507	18.9999	19.3259	18.9456	19.776	20.1755	21.8082	20.4181	19.4661	19.8647	18.9104	20.6753	19.6278	19.2772	18.9167	18.7608	19.7591
E07	22.6462	22.5128	22.9545	22.6675	22.3478	23.4018	22.6794	22.5298	22.5582	22.7371	23.3349	23.3955	23.0644	23.1479	22.7621	23.0565	22.7789	23.0396	23.395	23.1983	23.4938
E08	32.6127	32.858	33.4752	32.5945	32.5367	33.2357	33.691	33.1577	34.3265	32.4325	34.6527	34.6036	34.6644	32.1923	33.5327	34.7016	31.8758	32.563	33.1521	32.8175	31.4508
E09	18.5161	16.2329	15.1962	17.8383	15.3278	15.9968	17.6118	14.9215	15.9533	15.3718	16.1496	15.902	16.7648	16.7905	14.6746	16.1704	17.3388	15.6169	15.4214	15.2217	16.6018
E10	18.2163	17.413	17.9845	17.6701	17.2753	17.9046	17.6223	18.4373	17.6887	17.8577	17.98	17.7022	17.6292	17.7429	18.4858	17.9766	17.6988	17.7854	17.8239	17.825	17.7137
E11	22.1565	22.5699	22.4823	22.0886	23.2466	22.1788	21.9488	20.6089	22.5301	22.4467	21.7849	22.96	21.9482	21.6217	21.1073	22.4461	22.7361	21.979	22.877	22.4344	22.3248
E12	35.9088	34.4993	34.6066	Undetermined	40	40	33.3658	40	40	40	Undetermined	40	40	35.0185	35.5898	40	40	34.2974	40	40	40
F01	24.825	25.7107	25.4465	24.9599	24.7838	27.4482	25.6834	24.0429	24.6763	23.7558	24.3016	25.3406	26.6559	25.9327	24.8929	24.9865	25.7787	24.0899	25.7816	24.8616	26.1444
F02	34.2715	40	40	Undetermined	40	33.5595	32.1621	33.8941	40	36.7562	Undetermined	40	40	40	32.597	40	39.2888	38.5557	40	36.3264	34.1761
F03	31.2965	33.615	33.7152	33.7901	31.3074	32.3928	31.9465	33.6685	32.9445	33.7544	33.6409	34.4533	33.2598	35.1741	33.4779	34.9716	33.2471	33.1279	36.3314	32.7515	34.3044
F04	20.2386	18.3244	20.2381	19.3524	19.2233	20.1422	19.447	20.2035	18.6415	20.1302	19.7149	20.0993	19.9237	19.7166	20.456	18.758	19.9369	19.6424	19.5824	19.8539	19.5204
F05	20.2391	20.3719	20.4647	19.902	20.3342	20.3926	20.1291	20.0126	20.2587	20.2924	20.2722	20.5389	20.4766	20.5331	19.9896	20.4111	20.3931	20.1392	20.6081	20.1338	20.3769
F06	20.7713	19.4943	19.7393	20.3553	18.6947	19.7021	20.7695	20.1369	18.9313	19.3893	19.7609	18.8574	19.3085	19.9271	20.5181	19.2483	20.2686	19.5781	18.8676	18.3741	20.2004
F07	30.8565	32.4364	31.5076	31.6923	30.7216	32.5875	31.5937	33.9651	33.4589	32.694	32.5748	34.0044	31.3724	31.9824	33.5062	40	31.9537	32.6277	33.2162	31.1463	31.9411
F08	16.68	16.8712	16.8823	16.6586	16.4237	16.8853	16.7057	16.5183	16.6401	16.4622	16.7461	16.7809	16.722	16.9616	16.6721	17.1267	16.7929	16.6032	16.8483	16.5244	17.125
F09	19.6436	17.7642	18.119	18.4774	18.8621	18.4526	18.4474	17.8516	17.143	17.1681	17.335	18.1277	19.1504	18.3331	18.3136	17.2119	18.2815	17.2793	18.5873	18.4536	18.293
F10	28.4182	29.341	28.3959	28.6878	29.9742	28.3099	28.8384	29.6148	29.5073	29.4564	29.7581	30.207	28.7903	30.0112	29.2193	29.9051	28.8234	29.1379	30.4549	27.5794	29.9536
F11	21.9511	22.9432	22.8184	22.4105	22.4371	22.2774	22.192	22.1103	22.8507	22.7954	22.9246	23.0225	22.3846	22.9221	22.2672	23.3501	22.89	22.7108	22.8518	21.7313	22.8044
F12	37.9899	40	35.4993	Undetermined	37.2358	36.7695	40	40	40	40	Undetermined	40	39.6132	40	39.0276	40	40	Undetermined	40	37.2128	40
G01	21.6106	21.9608	23.1342	22.5031	21.6516	21.4747	22.2222	22.304	22.2408	22.5977	23.4487	23.1432	22.8398	22.8939	21.884	22.4627	22.5347	22.8847	22.5286	21.3744	21.9533
G02	17.7227	16.8024	17.3319	18.6346	16.7103	16.433	17.5369	16.5497	16.8429	18.2931	18.1364	17.8398	17.1596	17.4841	16.2501	17.2882	18.2533	17.7102	17.8334	14.8722	17.2464
G03	18.8133	19.3428	19.5077	19.0092	18.5645	17.958	18.9307	18.2099	18.4906	18.8513	18.8028	18.8616	18.9028	18.9511	18.245	18.7014	19.6347	18.7174	18.9417	18.3563	19.1656
G04	15.8497	14.5633	15.7542	15.3518	14.8524	16.0932	15.1807	15.7871	14.7155	15.4257	15.3537	15.0847	16.2049	14.8691	15.5015	14.7447	15.4908	15.1254	15.1047	15.8204	14.8589
G05	40	40	40	Undetermined	Undetermined	40	40	40	40	40	Undetermined	40	40	40	40	40	40	Undetermined	40	40	40
G06	21.1865	21.4947	21.9251	21.1139	21.7253	21.5893	20.9756	21.2627	21.2433	21.8074	21.7204	21.7823	21.4079	21.1912	21.3344	21.7346	21.6784	21.6368	22.1866	21.2705	21.3751
G07	15.1946	15.2443	15.3033	15.0003	14.9906	15.4914	14.9069	14.9974	14.9475	15.2861	15.0082	14.9407	15.3003	14.9843	14.9334	15.1426	15.0058	14.806	15.2268	15.0038	15.1149
G08	19.9694	19.488	19.6371	20.1708	19.1031	19.7143	19.9319	20.1446	19.2638	19.4551	20.0819	19.2619	19.9176	19.9412	19.9996	19.758	19.8325	19.7476	19.4083	19.1919	20.286
G09	18.0051	17.4244	17.7314	17.8373	17.4362	18.1265	17.8725	18.2347	17.2705	17.8377	18.1336	17.7868	17.7608	17.9206	18.3151	17.5571	17.8992	17.6996	17.6344	17.4921	17.8954
G10	28.363	28.8541	29.8915	28.5727	28.8332	26.3461	26.7124	29.6856	29.9029	29.4824	29.6231	30.3762	28.5376	29.4309	31.336	30.2428	31.3423	29.9491	31.735	29.9761	28.8711
G11	33.595	33.9134	33.4516	33.0216	33.8318	40	34.9675	34.3517	33.1188	40	33.5351	40	33.1839	32.1118	33.8569	34.1388	34.5984	34.1472	33.1199	31.923	34.0774
G12	16.651	16.8447	16.6828	16.487	16.419	16.7504	16.5561	16.2872	16.3074	16.4408	16.3319	16.2597	16.5417	16.6109	16.2768	16.6333	16.5988	16.2478	16.2596	16.1051	16.6468
H01	14.7641	15.1404	14.8671	14.5199	14.2287	15.1154	14.7532	14.2257	14.566	14.5395	14.3166	14.4338	15.3992	14.6942	14.4927	14.9573	14.9147	14.3371	14.4793	14.7971	14.8661
H02	15.4434	15.6298	15.6511	15.3411	15.4124	15.7793	15.4683	15.4088	15.5862	15.6794	15.7474	15.6235	15.6692	15.7524	15.4899	15.9547	15.501	15.6717	15.5496	15.6124	15.7598
H03	16.2111	16.5109	16.4782	16.4041	16.4724	15.8782	16.1321	15.5848	15.9763	16.2117	16.2199	16.6695	16.5517	16.1612	15.64	16.4502	16.5035	16.2302	16.536	15.9201	16.2606
H04	22.5587	22.3288	22.3964	22.423	22.1705	22.7057	22.5604	21.7838	22.5316	22.5777	22.2659	22.2541	22.7553	22.2091	21.8443	22.4239	22.49	21.9991	22.4679	22.4425	22.4095
H05	14.8762	14.8014	15.1723	14.6081	14.7628	14.9444	14.8278	14.6929	14.6544	14.7779	14.5638	14.9644	14.8296	14.7928	14.7118	14.797	15.0061	14.3672	14.8929	14.8302	14.8241
H06	34.1934	34.577	33.7822	Undetermined	38.2844	36.2724	39.2654	Undetermined	Undetermined	Undetermined	33.9042	38.2732	39.0705	33.9948	Undetermined	Undetermined	Undetermined	Undetermined	39.0227	Undetermined	Undetermined
H07	20.6654	20.9275	21.2407	20.2217	20.7163	21.483	20.8334	19.8971	20.6729	20.1199	20.3467	20.4457	20.4064	20.5699	19.7647	20.3211	19.9921	19.9671	20.474	19.8194	20.2352
H08	20.8603	21.186	21.3232	20.3302	20.8361	21.3153	20.9658	19.9496	20.2025	20.2008	20.3828	20.546	20.4956	20.5771	19.9656	20.4717	20.3093	20.1623	20.443	19.9168	20.2212
H09	20.8671	21.1094	21.2703	20.2824	20.6665	21.2417	20.8829	19.923	20.1753	20.2259	20.3792	20.6206	20.4404	20.6195	19.9173	20.5138	20.2612	20.1552	20.3756	20.008	20.1532
H10	18.4664	18.3115	18.6761	18.8574	18.3221	18.3429	18.5068	18.7725	18.5491	18.5362	18.8159	18.6529	18.6678	18.6009	18.7144	18.6208	18.5815	18.7467	18.8538	18.7966	18.7553
H11	18.5079	18.3146	18.6772	18.9541	18.337	18.318	18.6362	18.8728	19.2902	18.6505	18.8552	18.5912	18.7166	18.6571	18.8407	18.6611	18.6701	17.8947	18.7588	18.8293	18.7031
H12	18.413	18.2058	18.5794	18.877	18.3492	18.1828	18.4484	18.6912	18.6454	18.4968	18.773	18.4776	18.5678	18.6133	18.7879	18.6009	18.5882	18.6773	18.5833	18.7088	18.6838

## Sheet: Upload_IPA_HepaRG
Refseq	Cyproconazole_Fold_Regulation	Cyproconazole_pvalue	Fluxapyroxad_Fold_Regulation	Fluxapyroxad_pvalue	Azoxystrobin_Fold_Regulation	Azoxystrobin_pvalue	Chlorotoluron_Fold_regulation	Chlorotoluron_pvalue	Thiabendazole_Fold_regulation	Thiabendazole_pvalue	Phenylphenol_Fold_Regulation	Phenylphenol_pvalue
NM_005763	-1.43	0.114428	-1.35	0.215564	-1.33	0.308572	-4.36	4.1e-05	-1.12	0.375374	-1.78	0.515983
NM_000927	1.85	0.002296	1.14	0.212812	-1.08	0.364304	1.11	0.444633	1.08	0.539676	-1.07	0.723636
NM_000443	-1.28	0.44463	-1.53	0.496363	-1.13	0.863018	-2.43	0.026514	-1.1	0.726306	-1.11	0.86011
NM_004996	-1.31	0.115642	-1.46	0.121313	-1.29	0.195255	1.04	0.769107	-1.1	0.481775	-1.17	0.376218
NM_000392	1.5	0.049569	1.13	0.467815	-1.01	0.868485	1.31	0.136062	1.18	0.339407	-1.04	0.874147
NM_003786	-1.49	0.082532	-1.49	0.133136	-1.67	0.058483	-1.67	0.036574	-1.02	0.907365	-1.29	0.295419
NM_005157	1.08	0.344145	1.08	0.186729	-1.22	0.023519	-1.23	0.122848	-1.11	0.401039	-1.13	0.10849
NM_001607	-2.16	0.042617	-1.64	0.204431	-1.77	0.181734	-3.64	0.013316	-1.06	0.738812	-1.31	0.585683
NM_006111	-1.53	0.109707	-1.18	0.472553	-1.38	0.269207	-2.63	0.024678	-1.28	0.271133	-1.15	0.663107
NM_198834	-1.08	0.398446	-1.26	0.080917	-1.37	0.028145	-1.22	0.083409	1.01	0.976485	-1.33	0.215702
NM_032169	-1.38	0.119059	-1.38	0.209178	-1.47	0.111092	-1.91	0.017335	-1.13	0.446467	-1.37	0.416741
NM_014049	-1.23	0.231386	-1.33	0.169658	-1.2	0.241718	-1.26	0.115624	-1.1	0.44954	-1.11	0.476108
NM_001608	-1.43	0.035839	-1.4	0.113759	-1.46	0.075167	-4.5	0.000838	-1.6	0.005883	-1.56	0.14993
NM_000016	-1.12	0.377328	-1.19	0.182592	-1.2	0.163298	-1.84	0.041298	-1.82	0.598031	-1.17	0.690549
NM_000017	-2.48	0.036234	-2.03	0.161763	-1.74	0.175295	-2.01	0.056657	-1.1	0.576505	-1.22	0.508804
NM_001609	-1.35	0.267721	-1.4	0.250723	-1.61	0.130931	-2.66	0.03033	-1.17	0.481135	-1.37	0.420311
NM_000018	-1.57	0.079093	-1.39	0.20587	-1.39	0.188971	-1.32	0.190158	-1.07	0.71313	-1.15	0.508689
NM_000019	-1.23	0.230637	-1.2	0.289598	-1.22	0.254285	-2.06	0.024054	-1.19	0.352086	-1.25	0.41717
NM_005891	2.56	0.001453	-1.13	0.471674	-1.15	0.454526	-1.4	0.15239	1.19	0.439939	-1.06	0.762511
NM_001096	1.43	0.082266	-1.71	0.060463	-1.32	0.214517	-1.18	0.444748	-1.01	0.882415	-1.21	0.361779
NM_002197	-1.32	0.31702	-1.55	0.191453	-1.64	0.149706	-1.83	0.132831	-1.05	0.671753	-1.23	0.483321
NM_001098	-1.49	0.069417	-1.45	0.143273	-1.43	0.125782	-1.47	0.084508	-1.12	0.513207	-1.1	0.68531
NM_001037161	-1.53	0.19905	-1.95	0.127417	-1.69	0.183693	-3.45	0.028536	-1.19	0.443929	-1.46	0.443683
NM_130767	-2	0.107318	-2.24	0.091172	-2.5	0.068957	-14.27	0.013375	-1.78	0.106977	-1.81	0.29445
NM_001037162	-1.19	0.874221	-1.51	0.255804	-1.4	0.623296	-4.29	0.052532	-2.12	0.200335	-1.31	0.754191
NM_181866	1.25	0.176532	1.27	0.260975	1.5	0.059042	1.05	0.852035	1.16	0.432685	1.19	0.351094
NM_005469	-1.09	0.455784	-1.07	0.620768	-1.19	0.214484	-1.5	0.050185	-1.03	0.982297	-1.15	0.586512
NM_001033583	1.16	0.210663	1.07	0.334395	-1.07	0.217104	-1.04	0.434613	-1.1	0.711195	1	0.931816
NM_004035	-1.08	0.608118	-1.08	0.656257	-1.28	0.1247	-1.49	0.001398	-1.08	0.633897	-1.21	0.367296
NM_003500	1.14	0.650723	-1.48	0.583439	1.1	0.700719	-4.28	0.024899	-1.21	0.679779	-1.31	0.768917
NM_003501	-1.48	0.077774	-1.52	0.116656	-1.63	0.082274	-1.31	0.153436	-1.07	0.627016	-1.23	0.33072
NM_000669	-3.56	0.123155	-2.91	0.416041	-1.82	0.57204	-15.36	0.0093	-1.15	0.91771	-2.55	0.845549
NM_001123	1.06	0.190606	1.05	0.274716	-1.07	0.362848	-1.07	0.606624	1.03	0.773198	-1.04	0.783236
NM_001621	1.12	0.394443	-1.12	0.389258	-1.2	0.07709	-1.05	0.680554	-1.11	0.373495	-1.28	0.014331
NM_001622	-2.89	0.051173	-2.37	0.099084	-1.93	0.167249	-8.99	0.018282	-2.48	0.056476	-1.58	0.327644
NM_005163	-1.36	0.041904	-1.27	0.228007	-1.31	0.136421	-1.36	0.027196	-1.03	0.92606	-1.13	0.434874
NM_000477	-1.43	0.14388	-1.49	0.218213	-1.77	0.062008	-3.75	0.004091	-1.35	0.145245	-1.49	0.378732
NM_000689	-1.24	0.118162	-1.12	0.273793	-1.5	0.022006	-1.81	0.0421	-1.01	0.972339	-1.43	0.170868
NM_000690	-1.53	0.105443	-1.83	0.118403	-1.83	0.090892	-2.02	0.029486	1	0.9152	-1.38	0.411853
NM_001144	-1.41	0.100515	-1.41	0.185842	-1.38	0.138914	-1.51	0.090414	-1.06	0.697708	-1.2	0.401515
NM_001160	-1.07	0.634578	-1.15	0.460293	-1.31	0.310197	-1.33	0.247125	-1.02	0.879205	1.02	0.931246
NM_080649	1.08	0.70258	-1	0.955961	-1.05	0.699406	-1.07	0.582639	1.06	0.762636	-1.06	0.626894
NM_052968	-2.22	0.043329	-2.13	0.1876	-1.6	0.393748	-4.82	0.001798	-1.34	0.203892	-1.44	0.588337
NM_000041	-1.39	0.374214	-1.23	0.78843	-1.21	0.634727	-2.08	0.092395	-1.11	0.627316	-1.23	0.768706
NM_001638	-1.96	0.063599	-2.22	0.055804	-2.19	0.057056	-7.12	0.009914	-2.27	0.064571	-1.8	0.410148
NM_001650	-1.85	0.093032	-1.36	0.224443	-2.21	0.079067	-1.76	0.203651	1.07	0.801942	-1.43	0.462737
NM_004315	-1.24	0.154391	-1.35	0.093635	-1.65	0.014528	-1.6	0.029202	1.05	0.734655	-1.33	0.183778
NM_183356	2.08	0.139348	1.56	0.250498	1.19	0.566849	4.2	0.002935	1.18	0.578572	1.34	0.434188
NM_001675	1.87	0.008677	1.13	0.412706	1.1	0.548318	1.92	0.003047	1.23	0.137689	1.12	0.425333
NM_007348	1.81	0.181423	1.61	0.341249	1.94	0.139568	1.63	0.29961	1.23	0.802471	1.34	0.632173
NM_000051	1.1	0.545678	1.19	0.448727	1.19	0.282055	-1.09	0.29496	-1.04	0.669618	1.07	0.588422
NM_130463	1.05	0.693603	-1.09	0.688624	-1.25	0.167081	-1.84	0.032456	-1.32	0.305207	-1.11	0.862723
NM_005603	1.04	0.98354	-1.08	0.656099	-1.11	0.557573	-1.49	0.155701	-1.09	0.609843	-1.12	0.58205
NM_001184	1.31	0.398307	1.41	0.317305	-1.02	0.864179	1.33	0.310772	1.15	0.712548	1.14	0.73325
NM_004322	-1.23	0.127319	-1.2	0.466993	-1.23	0.172039	-1.18	0.292418	1.07	0.58035	-1.1	0.444911
NM_001188	1.02	0.910334	1.09	0.686068	-1.16	0.383862	1.39	0.132689	1.14	0.55418	1.06	0.791372
NM_004324	1.03	0.794552	-1.24	0.397044	-1.15	0.257118	1.04	0.799737	-1.07	0.778768	-1.1	0.628999
NM_000633	1.1	0.468545	1.05	0.364352	-1.36	0.008593	1.62	0.047844	1.1	0.479346	1.04	0.705266
NM_138578	-1.44	0.108191	-1.48	0.088855	-1.51	0.038996	1.04	0.809373	-1.22	0.55004	-1.1	0.593845
NM_006538	-1.12	0.351005	-1.19	0.220079	-1.36	0.058976	-1.53	0.024964	-1.15	0.397242	-1.19	0.412974
NM_020139	-1.56	0.066261	-1.51	0.120337	-1.54	0.133123	-4.04	0.006033	-1.26	0.214549	-1.55	0.228033
NM_001196	1.24	0.071737	1.12	0.484469	1.07	0.552056	1.02	0.86028	1.03	0.840558	-1.02	0.848497
NM_001165	1.2	0.375478	1.03	0.84322	1.1	0.561519	1.32	0.130686	1.07	0.670036	1.07	0.591356
NM_033503	-1.78	0.076832	-1.69	0.055958	-1.68	0.096837	1.33	0.120962	1.99	0.015252	-1.23	0.286973
NM_007294	1.19	0.494859	1.51	0.192827	1.77	0.128012	1.99	0.06575	1.31	0.393211	1.41	0.32296
NM_000059	1.42	0.376653	1.82	0.170184	1.95	0.159709	2.26	0.020686	1.71	0.300878	1.35	0.434007
NM_000064	-1.85	0.090224	-2.05	0.150094	-1.94	0.095336	-3.13	0.010155	-1.36	0.141385	-1.43	0.458541
NM_001737	-2.06	0.26001	-5.78	0.048569	-3.4	0.10799	-29.27	0.020005	-1.55	0.283312	-1.86	0.715143
NM_033292	-1.2	0.357543	-1.09	0.595725	-1.28	0.205615	-1.58	0.071873	-1.17	0.444703	-1.14	0.478107
NM_004346	-1.19	0.529684	-1.33	0.399145	-1.42	0.269194	-1.38	0.172728	1.03	0.96039	-1.18	0.440984
NM_001227	-1.19	0.422325	-1.38	0.21444	-1.41	0.201892	-1.19	0.434771	-1.03	0.800261	-1.06	0.729911
NM_001228	-1.03	0.910219	-1.13	0.488074	-1.27	0.165861	-1.11	0.52226	-1.01	0.977412	-1.22	0.283839
NM_001229	1.09	0.692864	-1.13	0.55019	-1.14	0.424763	-1.29	0.277742	-1.19	0.374143	-2.35	0.128226
NM_001752	-1.2	0.485745	-1.21	0.500631	-1.16	0.629889	-2.36	0.005893	-1.03	0.997129	-1.15	0.881864
NM_213607	1.55	0.391638	2.04	0.134648	2.08	0.107539	-1.01	0.962283	1.61	0.333194	1.88	0.184651
NM_001770	3	0.085084	2.23	0.260065	2.18	0.149177	-1.34	0.56859	-1.2	0.949366	-1.1	0.906921
NM_001115152	1.23	0.510504	1.19	0.525499	1.27	0.511952	-1.14	0.539963	-1.17	0.555949	1.32	0.385524
NM_000072	-1.33	0.804553	-1.05	0.841568	-1.58	0.301791	-1.47	0.370842	-1.66	0.252865	1.5	0.347732
NM_000616	1.44	0.740015	1.25	0.810956	1.13	0.850259	-2.3	0.344451	-2.2	0.548763	-1.41	0.933543
NM_001250	-1.01	0.928182	-1.11	0.707535	-1.02	0.825428	-1.17	0.332607	1.08	0.701536	-1.13	0.49944
NM_000074	1.29	0.833013	1.03	0.899497	1.15	0.927031	-2.68	0.293552	-1.77	0.62459	-1.48	0.907734
NM_000610	1.43	0.152918	1.2	0.454511	-1.04	0.806458	2.15	0.020763	1.09	0.646011	1.12	0.605204
NM_005191	1.17	0.579691	1.05	0.750057	-1.49	0.281482	-1.06	0.825631	-1.06	0.756995	-2.6	0.12296
NM_006889	-1.48	0.032823	-1.17	0.36576	-1.75	0.028757	-2.07	0.011402	-1.5	0.102265	-1.33	0.116456
NM_001768	1.75	0.231274	1.46	0.43874	1.08	0.926033	-2.35	0.317033	-2.76	0.582219	-2.08	0.924093
NM_000389	1.01	0.834482	-1.02	0.883945	-1.14	0.291149	1.15	0.273205	1.07	0.542402	-1.09	0.598137
NM_198061	-1.42	0.095695	-1.32	0.312851	-1.41	0.172621	-1.86	0.023535	-1.03	0.784559	-1.16	0.606019
NM_003879	-1.21	0.227151	-1.3	0.117511	-1.1	0.855672	-1.46	0.047298	-1.13	0.351706	-1.23	0.196785
NM_001274	1.06	0.731779	1.17	0.50854	1.07	0.734678	1.57	0.050873	1.12	0.62261	1.09	0.657993
NM_007194	-1.06	0.938464	1.02	0.890437	1.02	0.917694	1.2	0.344441	1.04	0.783692	1.01	0.844985
NM_182619	-1.39	0.391866	-1.52	0.479321	-1.23	0.511958	-1.45	0.370337	1.02	0.666192	1.59	0.806436
NM_017828	-1.1	0.528627	1.01	0.943278	1.07	0.61735	-1.04	0.743912	1.09	0.588558	1.12	0.368852
NM_000754	-1.08	0.575679	-1.12	0.447106	-1.13	0.45746	1.19	0.318201	1.14	0.428601	-1.06	0.688488
NM_001863	-1.13	0.456801	-1.25	0.139076	-1.33	0.059739	-1.25	0.129226	-1.28	0.208256	-1.16	0.317495
NM_004074	-1.29	0.102605	-1.2	0.11891	-1.22	0.122633	-1.33	0.041698	-1.1	0.65819	-1.2	0.169009
NM_001876	-1.33	0.28653	-1.21	0.253717	-1.29	0.272585	1.11	0.604927	-1.01	0.994024	1.01	0.931298
NM_004377	-1.49	0.32038	-1.38	0.443196	-1.72	0.075566	-2.6	0.026963	-1.46	0.18351	-1.2	0.598981
NM_000098	-1.04	0.908423	1.12	0.735898	1.39	0.419677	-1.42	0.383517	-1.08	0.902794	1.14	0.763184
NM_000755	-1.1	0.432954	-1.05	0.995722	1	0.883714	-1.58	0.005301	-1.03	0.762696	-1.12	0.557432
NM_021151	-1.58	0.424047	-1.16	0.165418	-1.32	0.012046	-1.55	0.005129	-1.26	0.146372	-1.22	0.079506
NM_000394	-2.06	0.21744	-2.12	0.225683	-2.44	0.184537	-2.88	0.155406	-2.05	0.232073	1.1	0.65045
NM_001885	-1.27	0.150112	-1.11	0.420033	-1.56	0.060353	-1.19	0.52673	-2.01	0.011317	-1.51	0.110916
NM_004077	1.11	0.543457	-1.03	0.801173	-1.32	0.095407	-1.04	0.702344	1.02	0.962731	-1.01	0.861833
NM_001908	-1.14	0.305744	-1.05	0.789342	-1.11	0.28833	-1.32	0.007157	1.2	0.065436	-1.11	0.544785
NM_001910	-1.24	0.714435	1.33	0.412117	-1.06	0.916299	-1.8	0.226002	1.25	0.565651	1.79	0.18504
NM_001916	1.4	0.515099	1.34	0.572889	1.71	0.199602	1.09	0.980833	1.16	0.883905	1.24	0.733996
NM_015247	1.06	0.699617	-1.01	0.90893	-1.09	0.422922	-1.39	0.052797	-1.05	0.681166	-1.14	0.442325
NM_000499	6.32	0.037171	-1.02	0.853586	1.46	0.607003	479	0.002852	330.43	0.004309	1.38	0.535557
NM_000761	1.54	0.60267	-2.44	0.346473	-1.78	0.361811	56.69	0.257961	215.49	0.173742	-1.23	0.575064
NM_000767	2.26	0.340435	1.84	0.364799	-2.95	0.144825	-1.15	0.734462	4.46	0.209097	-2.4	0.492351
NM_000769	1.03	0.778436	-1.26	0.621487	-1.72	0.095525	-3.44	0.00792	1.26	0.356799	-1.68	0.330135
NM_000771	-1.21	0.93958	-1.24	0.850139	-1.69	0.212334	-8.02	0.000298	-1.09	0.995276	-2.01	0.432201
NM_000106	-2.29	0.014045	-1.81	0.194327	-1.34	0.29215	-2.91	0.005147	-1.57	0.041643	-1.33	0.53935
NM_000773	-7.73	0.013535	-6.1	0.055437	-2.35	0.52415	-209.03	0.001728	-2.64	0.035942	-3.16	0.38912
NM_017460	2.31	0.267844	1.95	0.186748	-2.73	0.097657	-2.01	0.641248	1.36	0.460436	-2.34	0.428952
NM_000780	-3.66	0.020015	-2.44	0.222558	-1.38	0.469003	-46.86	2.1e-05	1.14	0.425944	-1.81	0.67149
NM_004820	-1.32	0.268193	-1.25	0.360985	-2.11	0.048522	-2.2	0.040964	-1.23	0.463251	-1.41	0.385745
NM_004083	1.72	0.096312	1.08	0.572146	-1.18	0.180189	2.8	0.003758	-1.06	0.509227	1.17	0.389278
NM_001359	-1.3	0.120101	-1.26	0.22261	-1.39	0.057395	-2.44	0.007334	-1.14	0.310894	-1.44	0.120832
NM_005218	-1.49	0.226896	-2.18	0.062762	-2.02	0.087648	-2.91	0.032228	-2.72	0.042352	-1.32	0.332339
NM_024295	1.15	0.378182	1.06	0.784179	1.08	0.690458	1.19	0.270309	1.03	0.945069	-1	0.883699
NM_014762	1.08	0.532165	-1.22	0.56991	-1.31	0.437717	-1.71	0.003766	1.11	0.500006	-1.32	0.161683
NM_001931	1.41	0.098504	1.03	0.964185	1.07	0.762555	-1.07	0.787555	1.19	0.327406	1.04	0.883353
NM_000108	1.26	0.179396	1.13	0.35482	-1.05	0.624181	-1.32	0.164727	-1.03	0.764712	-1.07	0.703026
NM_001933	-1.16	0.277929	-1.25	0.03145	-1.28	0.008866	-1.34	0.08132	1.04	0.389346	-1.1	0.297127
NM_001539	1.61	0.160227	1.5	0.171817	1.53	0.172556	1.29	0.466833	1.12	0.80954	1.2	0.640052
NM_005880	-1.03	0.873714	-1.21	0.20952	-1.33	0.129971	-1.19	0.260794	-1.07	0.579845	-1.31	0.114754
NM_005147	1	0.938035	-1.03	0.732168	-1.18	0.147299	1.32	0.031049	1.17	0.183975	-1.09	0.236589
NM_006145	2.03	0.105648	1.75	0.279002	1.92	0.124923	1.09	0.998277	1.39	0.568586	1.61	0.365964
NM_005494	-1.13	0.708193	1.08	0.283999	-1.05	0.693277	-1.04	0.545702	1.01	0.863837	-1.06	0.301263
NM_006260	1.01	0.939594	1.06	0.62796	1.05	0.712808	-1.65	0.044432	-1.15	0.495236	-1.32	0.455076
NM_025219	-1.01	0.94953	-1.05	0.625478	-1.27	0.148631	-1	0.911235	1.05	0.765274	-1.07	0.640729
NM_014787	-1.04	0.846732	-1.95	0.92786	-1.35	0.707657	1.2	0.216863	-1.12	0.61954	1.08	0.569178
NM_004408	-1.24	0.482217	-1.49	0.302141	-1.38	0.212966	-2.43	0.050931	1.29	0.365893	-1.21	0.494736
NM_006426	1.14	0.789765	12.93	0.373866	-1.28	0.419725	-1.97	0.190539	-1.98	0.606023	-1.23	0.993059
NM_175940	-1.28	0.252317	-1.22	0.168075	-1.59	0.072828	-1.82	0.026406	-1.23	0.145461	-1.51	0.074272
NM_014080	1.04	0.888199	1.2	0.684124	-1.28	0.41698	-2.08	0.115931	-1.34	0.329768	-1.77	0.342033
NM_004092	-1.98	0.128638	-1.69	0.249523	-1.58	0.265796	-2.97	0.061464	-1.44	0.274034	-1.63	0.282456
NM_014674	-1.21	0.297464	-1.35	0.209621	-1.46	0.115575	-1.64	0.061118	-1.08	0.750593	-1.2	0.577046
NM_025191	-1.11	0.476706	-1.12	0.563429	-1.4	0.105064	-1.15	0.444229	-1.05	0.826089	-1.24	0.405439
NM_001966	-2.06	0.072417	-1.85	0.138081	-1.8	0.135676	-4.23	0.022552	-1.17	0.477899	-1.57	0.33711
NM_004836	-1.06	0.723998	-1.36	0.061966	-1.46	0.070867	-1.26	0.403271	-1.19	0.278828	-1.07	0.885141
NM_015904	-1.06	0.770983	-1.12	0.518405	-1.39	0.096198	1.01	0.906755	-1.04	0.827192	-1.08	0.639339
NM_001428	-1.25	0.285527	-1.19	0.258692	-1.21	0.272642	1.03	0.881853	-1.01	0.990759	-1.01	0.997742
NM_001429	2.11	0.025556	1.78	0.08914	1.66	0.110843	1.22	0.646766	1.32	0.470048	1.39	0.348321
NM_000120	1.74	0.40865	1.65	0.484458	1.7	0.431079	-1.13	0.642719	1.53	0.560539	1.13	0.949958
NM_000502	-2.26	0.038067	-2.19	0.060235	-2.52	0.040474	-4.4	0.013157	-1.27	0.555751	-1.59	0.780779
NM_001983	1.05	0.903235	1.11	0.906495	1.35	0.523469	-1.01	0.770659	-1.25	0.688203	1.08	0.962539
NM_000400	-1.21	0.329554	-1.25	0.328265	-1.18	0.368183	-1.59	0.064851	-1.2	0.401982	-1.13	0.529298
NM_000122	1.05	0.963791	1.1	0.750038	1.15	0.671269	-1.19	0.468606	-1.22	0.646162	1.01	0.901517
NM_000123	1.14	0.211147	1.01	0.857511	1.06	0.516467	-1.57	0.000932	-1.11	0.179453	-1.19	0.21218
NM_000124	1.11	0.535097	1.02	0.959546	-1.05	0.76067	-1.07	0.596531	1.09	0.584199	-1	0.981012
NM_033266	-1.07	0.925282	-1.01	0.889022	1.32	0.332055	-3.2	0.048758	-1.51	0.419709	-1.57	0.53627
NM_014584	1.32	0.07122	1.11	0.467771	1.09	0.551742	-1.15	0.143822	-1.02	0.799117	-1.01	0.919059
NM_019891	-1.01	0.877189	-1.15	0.255141	1.02	0.830816	-1.83	0.030854	-1.16	0.49834	-1.15	0.807691
NM_001984	1.16	0.248665	1.05	0.58933	-1.09	0.469725	-1.2	0.143715	1.05	0.544427	-1.02	0.767657
NM_000125	1.55	0.503964	1.21	0.685932	1.03	0.724236	-3.53	0.23792	-2.33	0.53699	-1.42	0.878362
NM_000506	-1.25	0.028296	-1.4	0.162139	-1.34	0.210645	-1.97	4.2e-05	-1.28	0.022348	-1.3	0.169135
NM_001443	1.07	0.702693	-2.53	0.05889	-2.05	0.247564	-23.94	0.000471	-1.34	0.122308	-2.05	0.401627
NM_003824	-1.07	0.540344	-1.12	0.474164	-1.1	0.245329	-1.08	0.49958	-1.14	0.126243	-1.12	0.312743
NM_000043	1.24	0.228475	1.34	0.159407	1.05	0.678389	1.27	0.080491	-1.01	0.978864	1.08	0.560341
NM_000639	2.07	0.886691	1.69	0.911831	1.28	0.675092	-1.73	0.420588	-2.11	0.431545	-1.33	0.510528
NM_004104	-1.65	0.104021	-2.57	0.058345	-1.89	0.147201	-2.52	0.01618	-1.23	0.273053	-1.72	0.170138
NM_018438	-1.43	0.099346	-1.43	0.27398	-1.38	0.41358	-2.68	0.001806	-1.37	0.045182	-1.44	0.139817
NM_000143	-1.09	0.381451	-1.09	0.430213	-1.08	0.40215	-1.52	0.014144	-1.15	0.281336	-1.21	0.277771
NM_001460	-2.1	0.035681	-3.52	0.00132	-2.8	0.005499	-14.41	0.000776	-2.15	0.00589	-2.13	0.036877
NM_006894	-1.89	0.045806	-2.24	0.009839	-2.19	0.017326	-7.58	0.001817	-1.45	0.046488	-1.68	0.196607
NM_002022	-1.8	0.075869	-1.64	0.146658	-1.67	0.101737	-5.4	0.00844	-1.12	0.526315	-1.53	0.255205
NM_001461	-1.95	0.156857	-1.89	0.205121	-1.24	0.555944	-7.44	0.023135	-1.87	0.18652	-1.81	0.418002
NM_012188	1.5	0.323214	1.21	0.487671	1.45	0.087469	-1.78	0.221799	-1.14	0.857043	-1.23	0.859652
NM_012192	1.07	0.883334	-1.23	0.391748	-1.22	0.360686	-1.07	0.678815	-1.02	0.822584	-1.09	0.613102
NM_001924	1.88	0.375844	1.94	0.350931	1.74	0.478326	2.12	0.235404	1.25	0.917922	1.65	0.55695
NM_014568	1.4	0.36819	1.14	0.625129	1.06	0.74355	1.84	0.188389	1.12	0.659585	1.3	0.430416
NM_000159	-1.32	0.351572	-1.39	0.433829	-1.29	0.56444	-1.99	0.002663	-1.08	0.797353	-1.27	0.514969
NM_005276	-2.55	0.056942	-2.12	0.389016	-1.53	0.312856	-6.46	0.004039	-1.27	0.66523	-1.58	0.749554
NM_005309	-2.38	0.064094	-2.24	0.341751	-2.09	0.108157	-6.33	0.003778	-1.42	0.194548	-1.52	0.538751
NM_000581	1.07	0.719482	-1.01	0.923965	1.13	0.493483	-1.33	0.109268	-1.17	0.314842	1.06	0.734564
NM_002083	1.92	0.012886	1.39	0.123802	1.34	0.119552	-1.52	0.14036	-1.07	0.791233	-1.16	0.232152
NM_002084	1.15	0.779854	-1.38	0.396096	-1.11	0.677925	-1.03	0.91673	1.04	0.908784	-1.31	0.48846
NM_002085	-1.09	0.076675	-1.14	0.221555	-1.22	0.172963	-1.59	0.000815	-1.16	0.11805	-1.15	0.246621
NM_001509	-1.17	0.442742	-1.2	0.534174	-1.04	0.936358	-1.63	0.140454	-1.19	0.534874	-1.29	0.389605
NM_182701	-1.17	0.442742	-1.2	0.534174	-1.38	0.267363	-1.63	0.140454	-1.19	0.534874	-1.29	0.389605
NM_015696	-1.09	0.888169	-1.92	0.240063	-3.16	0.11944	-3.17	0.149323	-1.11	0.805569	-2.88	0.150372
NM_002086	-1.39	0.05291	-1.43	0.03071	-1.64	0.006891	-1.34	0.03004	-1.03	0.694962	-1.18	0.25078
NM_000847	-1.09	0.678557	-1.01	0.929923	-1.93	0.262254	-4.43	0.037181	-1.1	0.777148	-1.52	0.519616
NM_000850	-1.62	0.149866	-1.21	0.437816	-1.29	0.42286	-2.23	0.049891	-1.25	0.378368	-1.17	0.615749
NM_012205	-1.54	0.102377	-1.46	0.399496	-1.43	0.196881	-2.73	0.006224	-1.17	0.437857	-1.37	0.554645
NM_000182	-1.28	0.172137	-1.28	0.108545	-1.27	0.216212	-1.37	0.081549	-1.1	0.611202	-1.16	0.369939
NM_000183	-1.44	0.031329	-1.34	0.019427	-1.46	0.017824	-1.46	0.015274	-1.22	0.079767	-1.29	0.088701
NM_014685	-1.35	0.160987	-1.23	0.172536	-1.34	0.120752	-1.5	0.03984	-1.19	0.238616	-1.26	0.16181
NM_002124	-1.17	0.442742	-1.2	0.534174	-1.38	0.267363	-1.63	0.140454	-1.19	0.534874	-1.29	0.389605
NM_030661	-3.06	0.001568	-1.43	0.130169	-2.23	0.01837	-2.06	0.070535	-1.2	0.16762	-1.03	0.985804
NM_002151	1.22	0.540839	-1.01	0.869344	1.3	0.425459	-4.6	0.01631	-1.12	0.93696	-1.03	0.890866
NM_000613	-1.15	0.800482	-1.52	0.52767	-1.26	0.631488	-3.6	0.025527	-1.38	0.473255	-1.33	0.650985
NM_000412	-1.29	0.750196	-1.58	0.692049	-1.2	0.820933	-7.28	0.02597	-1.82	0.462243	-1.42	0.991435
NM_005526	-1.12	0.510193	-1.19	0.451438	1.2	0.547321	1.24	0.230225	1.19	0.304689	-1.02	0.845336
NM_004506	1.47	0.32188	1.29	0.592523	1.37	0.459299	-1.03	0.703544	1.02	0.882919	1.07	0.955594
NM_001017963	1.16	0.348398	1.12	0.378663	1.04	0.741355	1.32	0.007737	1.08	0.360143	-1.02	0.93305
NM_007355	-1.01	0.92441	-1.07	0.520603	-1.16	0.254368	1.29	0.041777	1.14	0.261548	1.04	0.731294
NM_003299	-1.06	0.701452	1.02	0.870532	1.15	0.302594	-1.57	0.005778	-1.34	0.034775	-1.06	0.550589
NM_005345	1.09	0.877724	-1	0.974391	1.09	0.908016	-1.21	0.546369	1	0.994908	-1.04	0.791541
NM_005346	-1.12	0.620868	-1.15	0.872295	-1.14	0.35567	-1.11	0.672566	1.07	0.706466	-1.16	0.475348
NM_005527	1.23	0.542115	-1.05	0.836798	1.04	0.755126	-2.14	0.203697	-1.87	0.307116	-1.18	0.71894
NM_021979	-1.32	0.563744	-1.09	0.503868	-1.35	0.54064	-1.9	0.057813	-1.52	0.152484	-1.41	0.111312
NM_002154	1.57	0.078159	1.32	0.305029	1.41	0.184121	1.06	0.844083	1.02	0.917713	-1.03	0.931559
NM_005347	-1.14	0.245359	-1.14	0.763879	-1.07	0.905005	-1.69	0.001991	-1.06	0.666905	-1.18	0.4907
NM_006597	1.22	0.261961	1.17	0.315272	-1.01	0.899012	1.12	0.486044	1.07	0.634815	-1.04	0.70725
NM_004134	1.19	0.452259	1.07	0.625424	1.13	0.490435	1.73	0.001664	1.17	0.27201	1.04	0.77616
NM_001540	-1.2	0.378359	1.15	0.505793	-1.17	0.361052	-1.12	0.617674	-1.14	0.721243	1.11	0.682549
NM_001541	1.39	0.595137	1.2	0.76207	-1.22	0.615606	-1.87	0.429127	-1.23	0.986084	-1.63	0.560506
NM_144617	-1.35	0.273599	-1.19	0.425444	-2.08	0.101901	-1.63	0.223667	-1.23	0.5024	-1.32	0.300038
NM_014365	-1.41	0.065948	-1.4	0.052052	-1.58	0.017305	-1.36	0.04469	-1.23	0.133078	-1.27	0.127746
NM_024610	1.07	0.607283	-1.13	0.409334	-1.1	0.438651	-1.08	0.397896	-1.11	0.149192	-1.05	0.442757
NM_002156	1.21	0.266894	1.12	0.350634	-1.05	0.74333	1.33	0.153089	1.26	0.315044	1.01	0.968126
NM_002157	1.07	0.68008	1.05	0.799365	-1.12	0.467562	-1.09	0.585943	1.05	0.783028	-1.09	0.60513
NM_006644	1.22	0.270777	1.16	0.327281	-1.06	0.766636	1.45	0.032063	1.13	0.476611	1.03	0.783338
NM_013247	1.27	0.343807	1.13	0.679761	1.4	0.18203	1.42	0.149277	1.01	0.97548	-1.04	0.822443
NM_153692	1	0.909353	1.55	0.087142	-1.29	0.692582	-1.87	0.65036	-1.29	0.862148	-1	0.705115
NM_000201	1.17	0.276427	-1.17	0.576318	-1.15	0.563586	-1.24	0.225746	-1.18	0.356059	-1.15	0.411821
NM_005896	1.56	0.210264	1.03	0.929544	1.13	0.816386	1.03	0.906343	1.2	0.642752	1.07	0.948911
NM_002168	-1.05	0.752005	1	0.938472	-1.06	0.838859	-2.22	0.188717	-1.36	0.27303	1.04	0.937085
NM_005530	1.23	0.470633	1.06	0.850968	-1	0.943776	1.09	0.772276	1.07	0.830146	1.03	0.961839
NM_174856	1.01	0.903193	1.01	0.976286	-1.07	0.744952	-1.18	0.238392	-1.05	0.697535	1.01	0.992728
NM_174869	1.01	0.992876	-1.13	0.425751	-1.03	0.783338	-1.09	0.533301	-1.04	0.805675	-1.05	0.659719
NM_024013	-1.44	0.035131	-1.37	0.10993	-1.74	0.02899	-2.05	0.011244	-1.32	0.415244	-1.53	0.153511
NM_000619	-1.17	0.442742	-1.14	0.59595	-1.38	0.267363	-1.63	0.140454	-1.19	0.534874	-1.11	0.743125
NM_000572	1.13	0.698993	-1.01	0.843463	-1.35	0.235132	-1.77	0.102065	-1.29	0.377804	-1.07	0.964326
NM_002188	1.63	0.319712	1.11	0.863847	-1.29	0.417003	-1.35	0.482058	-2.24	0.410988	-1.51	0.943692
NM_000575	1.68	0.042573	-1.56	0.731545	1.93	0.089395	1.53	0.186721	-1.52	0.979194	1.1	0.642425
NM_000576	1.65	0.279359	1.1	0.573831	1.06	0.610308	5.38	0.000519	1.83	0.013636	1.25	0.268668
NM_000586	-1.17	0.442742	-1.2	0.534174	-1.06	0.988974	-1.63	0.140454	-1.19	0.534874	-1.29	0.389605
NM_000589	-1.69	0.47304	-2.29	0.093467	-2.66	0.071794	-1.2	0.951726	-1.17	0.856896	-2.82	0.072473
NM_000879	-1.13	0.971689	-1.42	0.470348	-1.95	0.229582	-2.6	0.427443	-2.29	0.163622	-3.15	0.122359
NM_000600	1.2	0.381058	-1.4	0.086647	-1.08	0.650181	2.38	0.001914	-1.28	0.298128	-2.25	0.012133
NM_031479	-3.08	0.002163	-3.25	0.137745	-2.84	0.02229	-3.81	0.014177	-1.49	0.240822	-1.79	0.326334
NM_000887	1.36	0.771153	2.55	0.249467	2.28	0.367914	9.88	0.062649	-1.42	0.360671	1.63	0.621611
NM_000214	-1.12	0.756558	-1.12	0.589692	-1.57	0.030689	1.19	0.413389	-1.19	0.576878	-1.09	0.528316
NM_020655	1.32	0.491555	-1.17	0.481283	-1.56	0.207306	-1.87	0.117512	-1.24	0.490963	1.05	0.937387
NM_014592	-1.17	0.442742	-1.2	0.534174	-1.38	0.267363	-1.63	0.140454	-1.19	0.534874	-1.29	0.389605
NM_000221	-2.01	0.086633	-1.9	0.200843	-1.55	0.246133	-5	0.013445	-1.23	0.434911	-1.51	0.496535
NM_006563	1.36	0.19951	1.07	0.738348	1.05	0.808879	-11.37	0.236283	-1.25	0.217869	-1.31	0.137871
NM_002312	-1.09	0.36512	-1.11	0.431462	-1.15	0.093669	-1.44	0.006922	-1	0.976321	-1.19	0.424761
NM_005572	1.1	0.817775	1.1	0.814802	1.15	0.675896	1.03	0.955833	-1.18	0.471295	1.05	0.919886
NM_000237	-1.23	0.163079	-1.22	0.226963	-1.43	0.064333	-1.07	0.56029	-1.13	0.260852	-1.15	0.274859
NM_002340	1.54	0.170394	-1.49	0.189638	-1.48	0.152632	-1.94	0.002442	1.05	0.654405	-1.18	0.599332
NM_003695	-2.01	0.127964	-1.81	0.148046	-1.52	0.207105	-4.2	0.038183	-3.2	0.07001	-1.64	0.221985
NM_000239	-1.77	0.429131	-1.28	0.485582	-2.4	0.218011	-1.79	0.296498	-1.44	0.417453	-3.46	0.155215
NM_002361	1.3	0.508645	1.49	0.315725	-1.02	0.825847	-1.5	0.714931	-1.45	0.391651	1.61	0.292713
NM_005908	1.06	0.634394	1.04	0.615732	-1.19	0.027538	-1.32	0.108252	1.05	0.401301	-1.05	0.485234
NM_000240	-1.57	0.031658	-1.56	0.025107	-1.72	0.008173	-3.07	0.000257	-1.4	0.007938	-1.45	0.087246
NM_000898	-1.48	0.055986	-1.52	0.12339	-1.63	0.065283	-2.21	0.008096	-1.19	0.24083	-1.31	0.403246
NM_002750	1.15	0.187041	-1.04	0.808012	-1.14	0.118745	-1.2	0.018511	1.11	0.176346	-1.18	0.175237
NM_003791	-1.22	0.116803	-1.18	0.058309	-1.28	0.065103	-1.27	0.012101	1.01	0.93711	-1.13	0.182148
NM_015884	-1	0.957587	-1.24	0.04269	-1.11	0.125263	-1.3	0.069047	-1.01	0.960176	-1.15	0.459214
NM_021960	-1.07	0.498751	-1.06	0.607007	-1.29	0.078667	-1.71	0.004732	-1.31	0.070369	-1.29	0.155684
NM_005917	1.1	0.128971	1.09	0.280889	1.12	0.038403	-1.42	0.014548	-1.05	0.453111	-1.05	0.585991
NM_001039845	-1.7	0.30291	-1.16	0.618696	-1.38	0.412441	-2.18	0.212373	-1.27	0.467905	-1.45	0.527763
NM_005918	-1.09	0.43121	-1.08	0.526278	-1.04	0.851936	-1.19	0.211833	1.01	0.955149	-1.1	0.44997
NM_002392	1.05	0.733061	-1.02	0.985518	-1.18	0.276044	-1.08	0.804054	-1.04	0.994226	-1.08	0.778557
NM_006838	-1.04	0.839884	-1.03	0.890206	-1.22	0.194596	-1.02	0.84924	-1.02	0.962949	-1.12	0.44596
NM_002412	-1.41	0.154292	-1.37	0.250833	-1.53	0.139069	-1.86	0.049072	-1.13	0.602556	-1.25	0.510314
NM_002417	1.33	0.444037	1.73	0.149194	1.91	0.048637	1.58	0.232519	1.37	0.443982	1.38	0.389199
NM_000249	-1.15	0.439966	-1.08	0.559778	-1.05	0.804627	1.02	0.948464	1.11	0.654629	-1.14	0.450826
NM_198205	-1.3	0.20148	-1.33	0.189325	-1.44	0.114123	-1.43	0.168991	-1.03	0.845232	-1.19	0.411365
NM_000250	1.77	0.182526	1.77	0.305699	1.69	0.198307	-2.26	0.244318	-2.16	0.17061	-1.94	0.382019
NM_014046	1.44	0.399874	1.36	0.503556	1.46	0.373946	1.26	0.652225	1.07	0.902961	1.28	0.620296
NM_000251	1.89	0.044338	1.72	0.189976	2.26	0.090685	1.43	0.272476	1.02	0.972113	1.35	0.422534
NM_000253	-1.2	0.521048	-1.51	0.481578	-1.13	0.738343	-3.45	0.001751	-1.1	0.702566	-1.44	0.524587
NM_003998	1	0.89073	-1.15	0.506503	-1.15	0.469253	-1.11	0.55989	1.02	0.964238	-1.02	0.804484
NM_017921	-1.03	0.805611	-1.03	0.925517	-1.1	0.576717	1.15	0.231724	1.1	0.435001	1.1	0.427662
NM_000903	1.39	0.537901	1.04	0.911364	1.33	0.635129	1.73	0.185844	1.17	0.88114	1.1	0.991954
NM_021969	-1.41	0.530368	-1.74	0.2534	-1.14	0.896723	-3.66	0.016513	-1.83	0.465819	-1.09	0.914655
NM_005123	-1.02	0.907725	-1.19	0.217468	-1.18	0.161149	-2.16	0.000829	-1.18	0.451398	-1.09	0.842147
NM_003822	-1.37	0.027633	-1.24	0.182778	-1.6	0.000439	-1.91	0.001748	1.82	0.382836	-1.14	0.562709
NM_006184	-1.91	0.0023	-1.68	0.093702	-1.54	0.066279	-1.49	0.005368	-1.1	0.059695	-1.31	0.081756
NM_002452	1.4	0.181234	1.6	0.136148	1.84	0.053771	1.75	0.079034	1.35	0.17126	1.45	0.276001
NM_015901	1.02	0.880953	-1	0.959472	1.08	0.576478	-2.39	0.010783	-1.26	0.337402	-1.29	0.255377
NM_018283	1.08	0.552381	1.13	0.392323	1.11	0.377626	1.3	0.084438	1.17	0.310206	1.08	0.586906
NM_024923	-1.53	0.135401	-1.28	0.321845	-1.45	0.21645	-1.72	0.085523	-1.08	0.675499	-1.12	0.571298
NM_002541	-1.09	0.58668	-1.28	0.00052	-1.22	0.193507	-1.24	0.016971	-1.08	0.025707	-1.21	0.004062
NM_002542	-1.11	0.321362	-1.16	0.432391	-1.2	0.329835	1.01	0.970496	1.1	0.366176	-1.18	0.208209
NM_001004467	-1.91	0.305073	-2.1	0.578902	-1.38	0.987027	-4.25	0.077804	-1.11	0.99633	-1.25	0.62359
NM_006812	-1.51	0.018241	-1.41	0.196634	-1.44	0.101887	-1.87	0.002965	-1.18	0.11391	-1.25	0.29044
NM_152672	-2.47	0.013964	-2.14	0.049634	-2.03	0.048478	-5.66	0.003086	-1.8	0.033397	-1.98	0.30431
NM_178859	1.46	0.323942	-1.57	0.154157	-1.25	0.373481	1.54	0.174608	-1.38	0.292833	1.05	0.957571
NM_001618	-1.31	0.225018	-1.18	0.303509	-1.26	0.207792	-1.25	0.334551	-1.07	0.799631	-1.12	0.594213
NM_005484	1.1	0.76028	1.23	0.452488	1.18	0.583822	1.25	0.435951	1.15	0.661569	1.01	0.973772
NM_000282	-1.55	0.090471	-1.56	0.120199	-1.71	0.057478	-1.87	0.04745	-1.25	0.2674	-1.47	0.180223
NM_182649	1.61	0.105543	1.71	0.129926	1.84	0.083421	1.68	0.087004	1.03	0.991488	1.21	0.578654
NM_024411	1.11	0.610626	1.57	0.296376	-1.64	0.160957	-1.28	0.676882	-1.73	0.164908	-1.06	0.722922
NM_002624	1.18	0.090593	1.15	0.344209	1.07	0.552123	-1.16	0.169453	1.03	0.818794	-1.03	0.888903
NM_025225	-1.05	0.935181	-1.43	0.477251	-1.27	0.490192	-2.74	0.076936	-1.23	0.763657	-1.41	0.561871
NM_000446	-1.25	0.258572	-1.39	0.149614	-1.57	0.167831	-7.15	5.4e-05	-1.4	0.024951	-1.61	0.194134
NM_000941	-1.15	0.64954	-1.18	0.825237	-1.45	0.22856	-1.12	0.428879	1.06	0.63428	-1.22	0.299854
NM_006236	-1.07	0.666582	-1.41	0.406233	-1.14	0.602841	-1.49	0.380599	1	0.807657	-1.05	0.689244
NM_005036	-1.14	0.240511	-1.26	0.238647	-1.37	0.082927	-1.93	6.6e-05	1.07	0.556066	-1.25	0.426104
NM_032833	1.17	0.510004	-1.04	0.782432	-1.29	0.28764	-1.01	0.903761	1.05	0.866829	-1.1	0.582419
NM_002574	1.22	0.287519	1.14	0.409237	1.05	0.820296	-1.13	0.458541	-1.07	0.700403	-1.1	0.597882
NM_005809	-1.19	0.104646	-1.14	0.084625	-1.07	0.551539	-1.42	0.00171	-1.07	0.105789	-1.1	0.269296
NM_004905	-1.05	0.621755	-1.07	0.494789	-1.13	0.169769	-1.51	0.019442	-1.13	0.262486	-1.22	0.29609
NM_006904	1.37	0.148744	1.3	0.434339	1.28	0.441675	1.01	0.905251	-1.14	0.530706	-1.14	0.606198
NM_000963	-1.03	0.949007	-1.26	0.820251	-1.69	0.430058	1.64	0.12636	-1	0.90366	-1.09	0.805157
NM_002838	1.09	0.608939	-1.15	0.582687	-1.59	0.056625	-2.16	0.003216	-1.43	0.122596	-1.32	0.537526
NM_006505	-1.55	0.023421	-1.74	0.187364	-1.51	0.068685	-1.3	0.028216	-1.25	0.052804	-1.15	0.495966
NM_020387	1.73	0.405255	1.14	0.803011	-1.49	0.4201	-2.67	0.20769	-1.23	0.856062	-1.25	0.969213
NM_002875	1.28	0.397336	1.52	0.126086	1.59	0.144906	1.96	0.036323	1.24	0.440634	1.3	0.442391
NM_002906	-1.1	0.569779	-1.24	0.380574	-1.41	0.111631	-1.26	0.162548	-1.01	0.915214	-1.15	0.417648
NM_020415	-1.01	0.936225	-1.3	0.350014	-1.38	0.280719	-1.98	0.114315	-1.08	0.840468	-1.33	0.423342
NM_176823	-1.5	0.382465	-1.54	0.394288	-1.78	0.319762	-2.1	0.265363	-1.52	0.395956	-1.66	0.354946
NM_002964	-1.58	0.259722	-1.56	0.365968	-1.72	0.306751	-1.32	0.900318	1.65	0.263287	-1.8	0.30852
NM_006745	1.31	0.165695	-1.56	0.068955	-1.83	0.0549	-1.76	0.034489	1.05	0.805566	-1.31	0.539346
NM_005063	-1.5	0.262732	-3.06	0.027995	-2.88	0.037519	-3.82	0.012028	-1.45	0.1154	-1.96	0.302686
NM_004168	-1.15	0.18107	-1.09	0.626509	-1.05	0.701076	-1.5	0.001721	-1.1	0.257141	-1.16	0.118088
NM_003000	1.13	0.344997	1.06	0.573927	1.1	0.432613	-1.18	0.242795	-1.07	0.55687	-1.11	0.330822
NM_003001	-1.27	0.038236	-1.38	0.024248	-1.4	0.01768	-2.04	0.000713	-1.16	0.131829	-1.35	0.123446
NM_003002	-1.08	0.615143	-1.09	0.523211	-1.17	0.247295	-1.55	0.06749	-1.17	0.251827	-1.16	0.282301
NM_003262	1.62	0.352613	1.55	0.408523	1.35	0.695083	-1.06	0.693362	-1.08	0.977453	1.11	0.983521
NM_005065	1.05	0.876199	1.01	0.961442	1.04	0.873197	-1.25	0.253944	-1.23	0.465348	-1.14	0.581853
NM_203472	-1.43	0.060909	-1.72	0.032281	-1.89	0.027649	-1.48	0.052989	-1.3	0.162683	-1.28	0.230701
NM_014445	1.12	0.469667	1.05	0.626299	1.02	0.862349	-1.21	0.189229	-1.03	0.886449	-1.1	0.66642
NM_001085	1.22	0.173891	-1.31	0.190737	-1.18	0.18407	-2.47	0.001754	-1.16	0.291553	-1.21	0.310176
NM_003049	-2.08	0.157591	-2.67	0.166782	-1.78	0.312852	-57.88	0.012305	-3.12	0.051341	-1.84	0.686076
NM_006931	1.89	0.536564	1.74	0.570818	1.45	0.949865	-1.89	0.428439	-1.96	0.658504	-1.7	0.881207
NM_021094	-1.89	0.279917	-2.05	0.25465	-2.09	0.261608	-4.15	0.17027	-2.94	0.265585	-1.38	0.435223
NM_000543	-1.17	0.157652	-1.08	0.624047	-1.16	0.321014	-1.37	0.017251	1.03	0.736023	-1.09	0.353824
NM_000454	-1.01	0.88023	1.09	0.552239	-1.05	0.677294	-1.51	0.03048	-1.03	0.776594	-1.2	0.295843
NM_006038	-1.61	0.053229	-1.41	0.213143	-1.43	0.072859	-1.2	0.287647	-1.05	0.648089	-1.05	0.686355
NM_004176	-3.38	0.012765	-2.31	0.244466	-2.14	0.17997	-2.83	0.018247	-1.26	0.240765	-1.52	0.532467
NM_003943	-1.82	0.025778	-1.83	0.05543	-1.62	0.107836	-2.01	0.013407	-1.29	0.124746	-1.46	0.206763
NM_003850	-1.15	0.467493	-1.2	0.237713	-1.26	0.174593	-1.47	0.029458	-1.13	0.389276	-1.16	0.309318
NM_003849	1.03	0.68928	1.01	0.846821	1.07	0.399041	-1.34	0.012844	-1.04	0.440699	-1.08	0.389806
NM_003848	-1.16	0.142245	-1.15	0.449157	-1.29	0.108722	-1.59	0.012259	-1.01	0.829115	-1.15	0.544289
NM_014258	1.76	0.203487	1.07	0.688952	1.41	0.352726	-1.59	0.156156	1.29	0.498055	-1.32	0.778729
NM_005639	-1.29	0.262458	-1.48	0.195637	-1.82	0.018687	-1.97	0.011747	-1.25	0.254438	-1.42	0.096908
NM_172230	-1.69	0.087057	-1.62	0.15492	-1.78	0.096939	-1.92	0.062662	-1.26	0.452772	-1.43	0.316896
NM_003186	-1.79	0.038585	-1.37	0.236502	-1.45	0.152136	-2.23	0.021293	-1.44	0.264473	-1.26	0.70693
NM_030752	1.44	0.015696	1.46	0.051779	1.35	0.119632	1.61	0.005492	1.15	0.2838	1.1	0.491675
NM_003226	1.41	0.385543	2.28	0.036526	1.27	0.52068	-1.88	0.157047	1.26	0.588116	1.14	0.805024
NM_000660	-1.03	0.84555	1.08	0.558101	1.1	0.469557	1.3	0.198212	-1.02	0.918322	1.02	0.866462
NM_001282564	1.17	0.47575	1.04	0.920699	1.01	0.957019	-1.2	0.428096	-1.11	0.822316	-1.1	0.747423
NM_000594	-1.17	0.442742	-1.2	0.534174	-1.38	0.267363	-1.27	0.758319	6.63	0.374149	-1.29	0.389605
NM_152362	-1.58	0.122248	-1.17	0.494081	-1.3	0.514969	-1.9	0.067957	1.25	0.452146	-1.09	0.698995
NM_003844	1.73	0.301068	1.42	0.617566	1.3	0.761055	1.81	0.284789	1.07	0.977194	1.21	0.826263
NM_003842	1.01	0.958372	-1.04	0.816904	1	0.895347	1.29	0.276162	-1.09	0.763395	-1.04	0.813038
NM_001065	-1.07	0.706111	-1.13	0.583345	-1.11	0.58101	-1.03	0.79029	1.04	0.934153	1.08	0.834824
NM_003810	-1.63	0.033247	-1.47	0.097678	-1.31	0.213009	-6.71	0.001082	-1.41	0.120497	-1.56	0.420716
NM_000546	-1.13	0.493027	-1.2	0.239453	-1.32	0.068661	1.24	0.309962	1.12	0.466148	-1.05	0.6649
NM_000547	-2.18	0.171242	-1.14	0.823225	1.1	0.678435	-1.3	0.631673	-1.16	0.76323	-1.19	0.558066
NM_006778	-1.74	0.059023	-1.38	0.232059	-1.37	0.139313	-3.32	0.002371	-1.13	0.600383	-1.43	0.337686
NM_006472	1.47	0.78863	1.2	0.899323	1.94	0.327804	-1.38	0.632631	1.71	0.501532	1.28	0.89337
NM_017853	-1.22	0.051285	-1.17	0.057042	-1.21	0.041403	-1.35	0.009675	-1.03	0.710646	-1.16	0.200616
NM_006440	-1.46	0.248901	-1.38	0.476552	-1.19	0.576714	-1.55	0.199307	-1.37	0.24499	-1.13	0.526827
NM_182688	-1.19	0.533805	-1.03	0.686427	-1.28	0.363818	1.14	0.869335	1.19	0.804008	1.04	0.995484
NM_194458	-1.13	0.38465	-1.11	0.304365	-1.23	0.10619	-1.04	0.720615	-1.06	0.749504	-1.43	0.243175
NM_013444	1.01	0.911585	-1.05	0.649552	-1.19	0.084033	-1.42	0.071453	-1.3	0.093228	-1.13	0.548456
NM_014607	-1.16	0.33983	-1.22	0.199667	-1.46	0.048994	-1.42	0.050272	-1.14	0.364979	-1.31	0.140428
NM_021833	-2.41	0.153542	-2.1	0.273064	1.04	0.946451	-2.38	0.155926	-1.68	0.275711	-2.43	0.144734
NM_003355	1.4	0.792679	1.41	0.773262	-1.39	0.426333	-1.58	0.387908	-1.46	0.58894	-1.25	0.701165
NM_003356	-2.5	0.34124	-2.57	0.277274	-1.75	0.376581	-1.86	0.355138	-1.02	0.808879	-1.46	0.484402
NM_000463	1.5	0.086434	1.17	0.483671	-1.39	0.133225	1.69	0.086239	3.09	0.03347	-1.38	0.148755
NM_006798	-1.88	0.376536	-1.93	0.379369	1.03	0.776353	-2.63	0.321494	-1.91	0.380408	1.19	0.998478
NM_021139	-1.09	0.94618	-1.31	0.566434	-1.71	0.17936	-3.94	0.010344	1.19	0.534467	-1.61	0.487844
NM_007126	1.11	0.609686	1.1	0.673723	1.2	0.377723	-1.05	0.71174	-1.02	0.864268	-1	0.887726
NM_017983	1.19	0.188689	-1.04	0.476087	1.11	0.50338	-1.13	0.00867	-1.09	0.135085	-1.15	0.051308
NM_005080	1.12	0.852556	-1.01	0.917616	1.23	0.5939	-1.41	0.24932	1.03	0.974199	1.03	0.975207
NM_001167	1.26	0.190671	-1	0.913826	1.09	0.535081	-1.3	0.195709	-1.09	0.92656	-1.09	0.770431
NM_000380	-1.47	0.161557	-1.18	0.29297	-1.54	0.080742	-1.58	0.069117	-1.11	0.609889	-1.02	0.936409
NM_004628	-1.46	0.270111	-1.07	0.773945	-1.35	0.331546	-1.03	0.803362	-1.09	0.650576	1.2	0.575888
NM_006297	1.1	0.466616	1.1	0.442582	1.19	0.300352	1.14	0.282029	-1.02	0.936853	1.01	0.893896
NM_021141	1.12	0.32188	1.07	0.565127	1.05	0.704848	1.01	0.893349	-1.05	0.508415	-1.05	0.661348

## Sheet: Upload_IPA_RPTEC
Refseq	Cyproconazole_Fold_Regulation	Cyproconazole_pvalue	Fluxapyroxad_Fold_Regulation	Fluxapyroxad_pvalue	Azoxystrobin_Fold_Regulation	Azoxystrobin_pvalue	Chlorotoluron_Fold_regulation	Chlorotoluron_pvalue	Thiabendazole_Fold_regulation	Thiabendazole_pvalue	Phenylphenol_Fold_Regulation	Phenylphenol_pvalue
NM_000014	1.24	0.115812	1.41	0.115203	1.88	0.366477	1.3	0.215487	2.3	0.194072	1.34	0.122681
NM_005763	1.04	0.931173	1.12	0.658279	1.05	0.853806	-1.01	0.869712	-1.39	0.155781	1.03	0.927598
NM_000927	-4.27	0.00293	-2.39	0.00796	-2.63	0.01054	-3.47	0.004113	-2.19	0.013661	-2.21	0.020661
NM_000392	1.86	0.033748	1.92	0.078273	1.33	0.362271	1.75	0.12344	2	0.023375	1.55	0.129058
NM_000689	-1.74	0.045966	-1.2	0.273679	-1.07	0.876875	-2.41	0.019592	-2.58	0.022583	1.05	0.745266
NM_001039667	2.4	0.03628	1.54	0.327018	-1.75	0.142789	3.76	0.050735	3.25	0.007993	1.97	0.108759
NM_001154	-1.18	0.363879	-1.01	0.939598	1.02	0.97841	-1.02	0.832812	-1.16	0.792577	-1.38	0.458292
NM_001674	5.05	0.239274	5.77	0.124163	1.77	0.822142	4.96	0.225662	6.48	0.084517	-1.54	0.473127
NM_001713	1.03	0.916923	2.67	0.206896	-1.01	0.936393	-1.23	0.805505	1.11	0.925377	-1.05	0.84973
NM_006129	-2.19	0.006028	-1.7	0.01583	-1.72	0.017854	-1.8	0.015299	1.07	0.627595	-1.28	0.264627
NM_130851	-1.06	0.677161	1.05	0.882057	-1.25	0.315208	-1.09	0.562372	-1.08	0.685887	1.15	0.572754
NM_006763	-2.51	0.14285	-2.18	0.164929	-1.97	0.303903	-2.14	0.158703	1.5	0.392319	-1.25	0.552385
NM_004929	2.84	0.095699	7.39	0.032395	2.6	0.158396	3.09	0.126726	3.22	0.113698	2.57	0.221546
NM_001752	-2.34	0.050224	-1.58	0.143754	-2.07	0.070816	-2.65	0.023709	-2.31	0.075339	-1.38	0.304174
NM_002983	-1.07	0.779237	-1.03	0.96035	-3.79	0.260252	-1.12	0.994133	27.01	0.363225	-3.38	0.268574
NM_053056	2.18	0.012648	2.55	0.006806	2.36	0.005105	2.92	0.002393	4.41	0.002145	1.57	0.050192
NM_004060	1.4	0.002538	1.13	0.106247	1.23	0.032121	1.38	0.022549	1.05	0.422638	1.03	0.698934
NM_005125	-1.25	0.419522	-1.37	0.279183	-1.1	0.717129	-1.6	0.199391	1.1	0.868099	-1.01	0.995806
NM_013230	-3.45	0.046007	-1.49	0.394871	-1.31	0.679248	-1.88	0.09239	2.85	0.38297	1.07	0.804782
NM_000610	2.48	0.000117	1.87	0.005439	1.46	0.038722	2.52	4.9e-05	2.04	0.060417	1.5	0.0149
NM_000389	5.14	0.000778	4.71	0.000637	2.65	0.004317	5.66	7.6e-05	4.95	0.003798	1.63	0.08897
NM_001831	-4.29	0.088926	-1.33	0.592714	-2.84	0.127124	-2.79	0.090594	-4.61	0.067688	-2.02	0.192121
NM_000096	-2.4	0.044962	-1.87	0.07241	-2.54	0.018569	-6.48	0.004895	-4.34	0.01651	-1.32	0.27682
NM_000099	-1.08	0.632455	-1.03	0.76781	-1.09	0.630275	-1.2	0.299369	-1.08	0.594496	1.26	0.216592
NM_004079	-1.24	0.440313	-1.24	0.330272	-1.07	0.661346	-1.04	0.833485	1.3	0.492342	-1.18	0.4272
NM_001511	1.08	0.681773	-1.23	0.689959	-2.12	0.030401	1.16	0.589314	2.08	0.305932	-2.29	0.015038
NM_001565	-1.13	0.846148	-5.14	0.059714	1.09	0.816826	-1.41	0.447556	4.54	0.063413	-2.22	0.145807
NM_000769	-4.77	0.032255	2.25	0.138563	-2.07	0.170013	-1.4	0.295625	2.31	0.047585	-1.62	0.121889
NM_000106	1.26	0.619735	1.59	0.234354	1.36	0.467453	-1.06	0.813188	1.45	0.343609	1.24	0.649996
NM_001554	-1.74	0.135501	1.48	0.168074	1.47	0.00354	-1.09	0.589204	1.13	0.440443	-1.55	0.031628
NM_001963	1.61	0.244014	2.55	0.052312	1.21	0.585531	-1.57	0.193196	-2.48	0.078971	1.12	0.765093
NM_005141	-4.73	0.05224	-3.65	0.07394	-4.89	0.052214	7.34	0.374079	-2.8	0.147121	1.87	0.190842
NM_001460	-1.03	0.769877	1.35	0.483751	-1.2	0.427546	1	0.902333	1.02	0.896599	-1.07	0.657448
NM_002026	1.69	0.068536	2.97	0.060443	1.65	0.006783	2.05	0.03102	1.42	0.055763	1	0.831469
NM_000151	-1.23	0.539502	-1.16	0.597523	-1.63	0.405583	1.01	0.88826	1.57	0.6007	-1.36	0.488821
NM_000402	3.28	0.007412	2.02	0.042911	1.38	0.380273	1.87	0.053566	1.17	0.687684	2.45	0.021276
NM_001924	4.68	0.034574	6.29	0.004724	2.89	0.003639	6.8	0.025933	3.38	0.066519	1.4	0.36368
NM_000156	-1.25	0.560996	1.01	0.898909	-1.51	0.030446	1	0.998462	-1.25	0.646004	1.13	0.348785
NM_001482	-1.18	0.181043	-1.01	0.977761	1.04	0.532455	-1.07	0.471795	1.5	0.105881	1.14	0.116657
NM_000583	1.59	0.151687	1.26	0.068314	1.29	0.35137	2.59	0.167638	2.32	0.138045	1.19	0.137568
NM_000163	1.78	0.225763	3.2	0.106175	1.06	0.616215	1.16	0.221357	2.13	0.03926	1.65	0.270244
NM_002065	-1.18	0.480437	-1.35	0.324298	-1.36	0.299659	-1.52	0.183189	1.12	0.745608	-1.18	0.623889
NM_002510	1.23	0.600835	2.61	0.047541	1.94	0.193493	1.15	0.770438	-1.47	0.37119	1.92	0.18521
NM_002083	3.44	0.012737	1.39	0.518586	1.3	0.631427	1.58	0.358507	1.3	0.647617	1.66	0.229687
NM_001008397	1.06	0.234731	1.03	0.576479	-1.06	0.484936	-1.01	0.909051	1.2	0.095055	-1.1	0.055029
NM_015917	1.06	0.893834	-1.12	0.53531	1.2	0.471695	1.06	0.898001	-1.27	0.309084	1.37	0.184345
NM_000852	-1.38	0.226502	-1.23	0.280681	-1	0.9759	-1.42	0.158086	-1.25	0.262225	-1.09	0.72596
NM_012206	-2.89	0.007311	-4.42	0.004214	-1.89	0.023728	-5.86	0.003322	-4.06	0.008509	-1.2	0.264687
NM_002133	8.61	0.002848	3.63	0.004153	2.34	0.030363	3.61	0.009144	2.57	0.017648	3.19	0.010781
NM_002134	1.12	0.355982	1.32	0.007934	-1.14	0.013559	1.29	0.113019	1.32	0.015739	1.24	0.00041
NM_001017963	1.31	0.076376	-1.08	0.466018	-1.28	0.112896	1.54	0.04453	1.12	0.396564	-1.15	0.250736
NM_005896	1.77	0.00026	1.08	0.136926	-1.07	0.616549	1.28	0.070769	-1.11	0.562306	1.24	0.034343
NM_000596	53.73	0.043903	22.93	0.044946	5.2	0.023401	52.11	0.061748	19.97	0.049408	1.74	0.019033
NM_000598	-1.75	0.036673	-1.36	0.220396	-2.23	0.126425	-1.08	0.893443	1.18	0.234875	-1.37	0.090258
NM_152230	1.18	0.295123	1.12	0.344885	-1.22	0.349933	-1.14	0.696094	-1.16	0.394186	-1.16	0.497145
NM_002257	-1.47	0.603121	1.79	0.242524	-1.06	0.914296	-1.08	0.967728	-1.08	0.902436	1.87	0.273452
NM_005564	1.17	0.625917	1.32	0.94433	-1.33	0.43573	1.62	0.872045	1.33	0.887619	-1.64	0.265726
NM_002306	1.99	0.028343	1.83	0.014642	1.57	0.046054	1.99	0.011397	1.95	0.026697	1.91	0.006134
NM_005915	-1.89	0.081544	-1.9	0.079147	-1.49	0.17171	-2.88	0.035998	-1.44	0.243961	-1.34	0.285711
NM_000900	1.39	0.153189	1.38	0.110622	1.25	0.26616	1.16	0.221357	1.29	0.08464	1.73	0.289035
NM_005946	-1.17	0.52662	-1.05	0.841773	1.17	0.497305	-1.42	0.194894	-2.58	0.130858	-2.12	0.024879
NM_016931	-2.15	0.167558	-2.11	0.171818	-2.51	0.136427	-2.3	0.152808	-1.48	0.502117	1.04	0.720379
NM_014625	-1.65	0.450885	-1.34	0.484197	-1.54	0.430357	-1.47	0.846006	1.3	0.869768	-1.61	0.649427
NM_000903	4.08	0.003156	1.45	0.048834	1.76	0.02333	1.84	0.037609	1.62	0.024339	1.98	0.0053
NM_000274	1.03	0.614431	1.02	0.635004	1.04	0.659812	-1.15	0.042424	1.08	0.157563	-1.01	0.955758
NM_002539	2.94	0.00085	2.02	0.026086	1.58	0.048123	3.68	2e-06	3.28	0.037333	1.34	0.170272
NM_004683	-1.46	0.533218	2.09	0.791802	1.48	0.861725	1.27	0.950458	2.71	0.504944	2.28	0.748369
NM_007008	1.03	0.73346	1.19	0.133969	1.03	0.772675	1.11	0.305043	1.21	0.113663	-1.04	0.723764
NM_005063	2.9	0.012337	2.12	0.11165	1.99	0.120398	1.22	0.619862	1.22	0.624783	1.41	0.286499
NM_003057	-1.14	0.58749	1.44	0.483896	-1.02	0.851473	-1.89	0.208077	2.34	0.095433	-1.2	0.647404
NM_003060	-1.55	0.083609	-1.31	0.17627	-1.4	0.170508	-1.36	0.164349	1.27	0.247946	-1.21	0.439223
NM_004790	1.24	0.115812	1.26	0.068314	1.06	0.616215	1.16	0.221357	1.29	0.08464	1.19	0.137568
NM_003955	1.01	0.923577	-1.4	0.257993	-1.9	0.123068	-1.23	0.612771	1.32	0.417878	-1.13	0.693017
NM_000636	1.12	0.759885	-1.72	0.191352	-2.35	0.0584	-1.33	0.426751	2.07	0.255825	-1.26	0.343537
NM_003102	-1.08	0.689049	-1.49	0.044145	-1.26	0.020377	-1.11	0.164711	1.3	0.217894	-1.27	0.016868
NM_000582	2.54	0.001687	1.41	0.0198	1.44	0.009359	1.88	0.000589	1.03	0.817051	1.99	0.005194
NM_005987	1.24	0.115812	1.26	0.068314	1.06	0.616215	1.16	0.221357	1.29	0.08464	1.19	0.137568
NM_003254	1.05	0.762513	-1.15	0.333321	-1.1	0.675606	-1.34	0.125583	1.15	0.374754	1.26	0.171251
NM_021103	1.18	0.036903	1.13	0.266806	1.14	0.058085	1.15	0.15319	1.1	0.317598	1.22	0.019592
NM_016639	1.79	0.007884	1.66	0.013576	1.09	0.613417	1.99	0.002292	1.74	0.022791	1.18	0.314033
NM_004181	2.1	0.003104	1.62	0.032349	1.3	0.208232	1.72	0.016837	1.69	0.049485	1.45	0.0632
NM_000463	1.35	0.992862	-1.08	0.652651	1.41	0.952643	-1.24	0.694131	3.67	0.318237	3.26	0.335457
NM_001078	1.43	0.302646	-1.06	0.97355	1.37	0.405125	1.12	0.684998	1.91	0.275104	1.38	0.480129
NM_003380	1.08	0.301385	1.12	0.013569	1.1	0.048789	1.24	0.063804	1.24	0.111889	1.04	0.277154
NM_001101	-1.06	0.498966	1.04	0.554784	1.14	0.057293	1.25	0.003095	-1.18	0.060659	-1.02	0.623246
NM_004048	1.02	0.89597	1.13	0.35087	-1.04	0.825448	1.1	0.412921	1.09	0.493701	1.03	0.860443
NM_002046	-1.14	0.174782	-1.19	0.048295	-1.31	0.012449	-1.45	0.004235	1.04	0.67907	-1.09	0.172583
NM_000194	-1.04	0.748424	-1.06	0.572863	-1.06	0.580988	-1.02	0.833343	-1.15	0.170148	-1.06	0.60255
NM_001002	1.24	0.014632	1.08	0.336101	1.26	0.012207	1.07	0.268264	1.2	0.116063	1.14	0.062015

## Sheet: Upload_IPA_combined
Refseq	Cyproconazole_Fold_Regulation	Cyproconazole_pvalue	Fluxapyroxad_Fold_Regulation	Fluxapyroxad_pvalue	Azoxystrobin_Fold_Regulation	Azoxystrobin_pvalue	Chlorotoluron_Fold_regulation	Chlorotoluron_pvalue	Thiabendazole_Fold_regulation	Thiabendazole_pvalue	Phenylphenol_Fold_Regulation	Phenylphenol_pvalue
NM_005763	-1.43	0.114428	-1.35	0.215564	-1.33	0.308572	-4.36	4.1e-05	-1.12	0.375374	-1.78	0.515983
NM_000927	1.85	0.002296	1.14	0.212812	-1.08	0.364304	1.11	0.444633	1.08	0.539676	-1.07	0.723636
NM_000443	-1.28	0.44463	-1.53	0.496363	-1.13	0.863018	-2.43	0.026514	-1.1	0.726306	-1.11	0.86011
NM_004996	-1.31	0.115642	-1.46	0.121313	-1.29	0.195255	1.04	0.769107	-1.1	0.481775	-1.17	0.376218
NM_000392	1.5	0.049569	1.13	0.467815	-1.01	0.868485	1.31	0.136062	1.18	0.339407	-1.04	0.874147
NM_003786	-1.49	0.082532	-1.49	0.133136	-1.67	0.058483	-1.67	0.036574	-1.02	0.907365	-1.29	0.295419
NM_005157	1.08	0.344145	1.08	0.186729	-1.22	0.023519	-1.23	0.122848	-1.11	0.401039	-1.13	0.10849
NM_001607	-2.16	0.042617	-1.64	0.204431	-1.77	0.181734	-3.64	0.013316	-1.06	0.738812	-1.31	0.585683
NM_006111	-1.53	0.109707	-1.18	0.472553	-1.38	0.269207	-2.63	0.024678	-1.28	0.271133	-1.15	0.663107
NM_198834	-1.08	0.398446	-1.26	0.080917	-1.37	0.028145	-1.22	0.083409	1.01	0.976485	-1.33	0.215702
NM_032169	-1.38	0.119059	-1.38	0.209178	-1.47	0.111092	-1.91	0.017335	-1.13	0.446467	-1.37	0.416741
NM_014049	-1.23	0.231386	-1.33	0.169658	-1.2	0.241718	-1.26	0.115624	-1.1	0.44954	-1.11	0.476108
NM_001608	-1.43	0.035839	-1.4	0.113759	-1.46	0.075167	-4.5	0.000838	-1.6	0.005883	-1.56	0.14993
NM_000016	-1.12	0.377328	-1.19	0.182592	-1.2	0.163298	-1.84	0.041298	-1.82	0.598031	-1.17	0.690549
NM_000017	-2.48	0.036234	-2.03	0.161763	-1.74	0.175295	-2.01	0.056657	-1.1	0.576505	-1.22	0.508804
NM_001609	-1.35	0.267721	-1.4	0.250723	-1.61	0.130931	-2.66	0.03033	-1.17	0.481135	-1.37	0.420311
NM_000018	-1.57	0.079093	-1.39	0.20587	-1.39	0.188971	-1.32	0.190158	-1.07	0.71313	-1.15	0.508689
NM_000019	-1.23	0.230637	-1.2	0.289598	-1.22	0.254285	-2.06	0.024054	-1.19	0.352086	-1.25	0.41717
NM_005891	2.56	0.001453	-1.13	0.471674	-1.15	0.454526	-1.4	0.15239	1.19	0.439939	-1.06	0.762511
NM_001096	1.43	0.082266	-1.71	0.060463	-1.32	0.214517	-1.18	0.444748	-1.01	0.882415	-1.21	0.361779
NM_002197	-1.32	0.31702	-1.55	0.191453	-1.64	0.149706	-1.83	0.132831	-1.05	0.671753	-1.23	0.483321
NM_001098	-1.49	0.069417	-1.45	0.143273	-1.43	0.125782	-1.47	0.084508	-1.12	0.513207	-1.1	0.68531
NM_001037161	-1.53	0.19905	-1.95	0.127417	-1.69	0.183693	-3.45	0.028536	-1.19	0.443929	-1.46	0.443683
NM_130767	-2	0.107318	-2.24	0.091172	-2.5	0.068957	-14.27	0.013375	-1.78	0.106977	-1.81	0.29445
NM_001037162	-1.19	0.874221	-1.51	0.255804	-1.4	0.623296	-4.29	0.052532	-2.12	0.200335	-1.31	0.754191
NM_181866	1.25	0.176532	1.27	0.260975	1.5	0.059042	1.05	0.852035	1.16	0.432685	1.19	0.351094
NM_005469	-1.09	0.455784	-1.07	0.620768	-1.19	0.214484	-1.5	0.050185	-1.03	0.982297	-1.15	0.586512
NM_001033583	1.16	0.210663	1.07	0.334395	-1.07	0.217104	-1.04	0.434613	-1.1	0.711195	1	0.931816
NM_004035	-1.08	0.608118	-1.08	0.656257	-1.28	0.1247	-1.49	0.001398	-1.08	0.633897	-1.21	0.367296
NM_003500	1.14	0.650723	-1.48	0.583439	1.1	0.700719	-4.28	0.024899	-1.21	0.679779	-1.31	0.768917
NM_003501	-1.48	0.077774	-1.52	0.116656	-1.63	0.082274	-1.31	0.153436	-1.07	0.627016	-1.23	0.33072
NM_000669	-3.56	0.123155	-2.91	0.416041	-1.82	0.57204	-15.36	0.0093	-1.15	0.91771	-2.55	0.845549
NM_001123	1.06	0.190606	1.05	0.274716	-1.07	0.362848	-1.07	0.606624	1.03	0.773198	-1.04	0.783236
NM_001621	1.12	0.394443	-1.12	0.389258	-1.2	0.07709	-1.05	0.680554	-1.11	0.373495	-1.28	0.014331
NM_001622	-2.89	0.051173	-2.37	0.099084	-1.93	0.167249	-8.99	0.018282	-2.48	0.056476	-1.58	0.327644
NM_005163	-1.36	0.041904	-1.27	0.228007	-1.31	0.136421	-1.36	0.027196	-1.03	0.92606	-1.13	0.434874
NM_000477	-1.43	0.14388	-1.49	0.218213	-1.77	0.062008	-3.75	0.004091	-1.35	0.145245	-1.49	0.378732
NM_000689	-1.24	0.118162	-1.12	0.273793	-1.5	0.022006	-1.81	0.0421	-1.01	0.972339	-1.43	0.170868
NM_000690	-1.53	0.105443	-1.83	0.118403	-1.83	0.090892	-2.02	0.029486	1	0.9152	-1.38	0.411853
NM_001144	-1.41	0.100515	-1.41	0.185842	-1.38	0.138914	-1.51	0.090414	-1.06	0.697708	-1.2	0.401515
NM_001160	-1.07	0.634578	-1.15	0.460293	-1.31	0.310197	-1.33	0.247125	-1.02	0.879205	1.02	0.931246
NM_080649	1.08	0.70258	-1	0.955961	-1.05	0.699406	-1.07	0.582639	1.06	0.762636	-1.06	0.626894
NM_052968	-2.22	0.043329	-2.13	0.1876	-1.6	0.393748	-4.82	0.001798	-1.34	0.203892	-1.44	0.588337
NM_000041	-1.39	0.374214	-1.23	0.78843	-1.21	0.634727	-2.08	0.092395	-1.11	0.627316	-1.23	0.768706
NM_001638	-1.96	0.063599	-2.22	0.055804	-2.19	0.057056	-7.12	0.009914	-2.27	0.064571	-1.8	0.410148
NM_001650	-1.85	0.093032	-1.36	0.224443	-2.21	0.079067	-1.76	0.203651	1.07	0.801942	-1.43	0.462737
NM_004315	-1.24	0.154391	-1.35	0.093635	-1.65	0.014528	-1.6	0.029202	1.05	0.734655	-1.33	0.183778
NM_183356	2.08	0.139348	1.56	0.250498	1.19	0.566849	4.2	0.002935	1.18	0.578572	1.34	0.434188
NM_001675	1.87	0.008677	1.13	0.412706	1.1	0.548318	1.92	0.003047	1.23	0.137689	1.12	0.425333
NM_007348	1.81	0.181423	1.61	0.341249	1.94	0.139568	1.63	0.29961	1.23	0.802471	1.34	0.632173
NM_000051	1.1	0.545678	1.19	0.448727	1.19	0.282055	-1.09	0.29496	-1.04	0.669618	1.07	0.588422
NM_130463	1.05	0.693603	-1.09	0.688624	-1.25	0.167081	-1.84	0.032456	-1.32	0.305207	-1.11	0.862723
NM_005603	1.04	0.98354	-1.08	0.656099	-1.11	0.557573	-1.49	0.155701	-1.09	0.609843	-1.12	0.58205
NM_001184	1.31	0.398307	1.41	0.317305	-1.02	0.864179	1.33	0.310772	1.15	0.712548	1.14	0.73325
NM_004322	-1.23	0.127319	-1.2	0.466993	-1.23	0.172039	-1.18	0.292418	1.07	0.58035	-1.1	0.444911
NM_001188	1.02	0.910334	1.09	0.686068	-1.16	0.383862	1.39	0.132689	1.14	0.55418	1.06	0.791372
NM_004324	1.03	0.794552	-1.24	0.397044	-1.15	0.257118	1.04	0.799737	-1.07	0.778768	-1.1	0.628999
NM_000633	1.1	0.468545	1.05	0.364352	-1.36	0.008593	1.62	0.047844	1.1	0.479346	1.04	0.705266
NM_138578	-1.44	0.108191	-1.48	0.088855	-1.51	0.038996	1.04	0.809373	-1.22	0.55004	-1.1	0.593845
NM_006538	-1.12	0.351005	-1.19	0.220079	-1.36	0.058976	-1.53	0.024964	-1.15	0.397242	-1.19	0.412974
NM_020139	-1.56	0.066261	-1.51	0.120337	-1.54	0.133123	-4.04	0.006033	-1.26	0.214549	-1.55	0.228033
NM_001196	1.24	0.071737	1.12	0.484469	1.07	0.552056	1.02	0.86028	1.03	0.840558	-1.02	0.848497
NM_001165	1.2	0.375478	1.03	0.84322	1.1	0.561519	1.32	0.130686	1.07	0.670036	1.07	0.591356
NM_033503	-1.78	0.076832	-1.69	0.055958	-1.68	0.096837	1.33	0.120962	1.99	0.015252	-1.23	0.286973
NM_007294	1.19	0.494859	1.51	0.192827	1.77	0.128012	1.99	0.06575	1.31	0.393211	1.41	0.32296
NM_000059	1.42	0.376653	1.82	0.170184	1.95	0.159709	2.26	0.020686	1.71	0.300878	1.35	0.434007
NM_000064	-1.85	0.090224	-2.05	0.150094	-1.94	0.095336	-3.13	0.010155	-1.36	0.141385	-1.43	0.458541
NM_001737	-2.06	0.26001	-5.78	0.048569	-3.4	0.10799	-29.27	0.020005	-1.55	0.283312	-1.86	0.715143
NM_033292	-1.2	0.357543	-1.09	0.595725	-1.28	0.205615	-1.58	0.071873	-1.17	0.444703	-1.14	0.478107
NM_004346	-1.19	0.529684	-1.33	0.399145	-1.42	0.269194	-1.38	0.172728	1.03	0.96039	-1.18	0.440984
NM_001227	-1.19	0.422325	-1.38	0.21444	-1.41	0.201892	-1.19	0.434771	-1.03	0.800261	-1.06	0.729911
NM_001228	-1.03	0.910219	-1.13	0.488074	-1.27	0.165861	-1.11	0.52226	-1.01	0.977412	-1.22	0.283839
NM_001229	1.09	0.692864	-1.13	0.55019	-1.14	0.424763	-1.29	0.277742	-1.19	0.374143	-2.35	0.128226
NM_001752	-1.2	0.485745	-1.21	0.500631	-1.16	0.629889	-2.36	0.005893	-1.03	0.997129	-1.15	0.881864
NM_213607	1.55	0.391638	2.04	0.134648	2.08	0.107539	-1.01	0.962283	1.61	0.333194	1.88	0.184651
NM_001770	3	0.085084	2.23	0.260065	2.18	0.149177	-1.34	0.56859	-1.2	0.949366	-1.1	0.906921
NM_001115152	1.23	0.510504	1.19	0.525499	1.27	0.511952	-1.14	0.539963	-1.17	0.555949	1.32	0.385524
NM_000072	-1.33	0.804553	-1.05	0.841568	-1.58	0.301791	-1.47	0.370842	-1.66	0.252865	1.5	0.347732
NM_000616	1.44	0.740015	1.25	0.810956	1.13	0.850259	-2.3	0.344451	-2.2	0.548763	-1.41	0.933543
NM_001250	-1.01	0.928182	-1.11	0.707535	-1.02	0.825428	-1.17	0.332607	1.08	0.701536	-1.13	0.49944
NM_000074	1.29	0.833013	1.03	0.899497	1.15	0.927031	-2.68	0.293552	-1.77	0.62459	-1.48	0.907734
NM_000610	1.43	0.152918	1.2	0.454511	-1.04	0.806458	2.15	0.020763	1.09	0.646011	1.12	0.605204
NM_005191	1.17	0.579691	1.05	0.750057	-1.49	0.281482	-1.06	0.825631	-1.06	0.756995	-2.6	0.12296
NM_006889	-1.48	0.032823	-1.17	0.36576	-1.75	0.028757	-2.07	0.011402	-1.5	0.102265	-1.33	0.116456
NM_001768	1.75	0.231274	1.46	0.43874	1.08	0.926033	-2.35	0.317033	-2.76	0.582219	-2.08	0.924093
NM_000389	1.01	0.834482	-1.02	0.883945	-1.14	0.291149	1.15	0.273205	1.07	0.542402	-1.09	0.598137
NM_198061	-1.42	0.095695	-1.32	0.312851	-1.41	0.172621	-1.86	0.023535	-1.03	0.784559	-1.16	0.606019
NM_003879	-1.21	0.227151	-1.3	0.117511	-1.1	0.855672	-1.46	0.047298	-1.13	0.351706	-1.23	0.196785
NM_001274	1.06	0.731779	1.17	0.50854	1.07	0.734678	1.57	0.050873	1.12	0.62261	1.09	0.657993
NM_007194	-1.06	0.938464	1.02	0.890437	1.02	0.917694	1.2	0.344441	1.04	0.783692	1.01	0.844985
NM_182619	-1.39	0.391866	-1.52	0.479321	-1.23	0.511958	-1.45	0.370337	1.02	0.666192	1.59	0.806436
NM_017828	-1.1	0.528627	1.01	0.943278	1.07	0.61735	-1.04	0.743912	1.09	0.588558	1.12	0.368852
NM_000754	-1.08	0.575679	-1.12	0.447106	-1.13	0.45746	1.19	0.318201	1.14	0.428601	-1.06	0.688488
NM_001863	-1.13	0.456801	-1.25	0.139076	-1.33	0.059739	-1.25	0.129226	-1.28	0.208256	-1.16	0.317495
NM_004074	-1.29	0.102605	-1.2	0.11891	-1.22	0.122633	-1.33	0.041698	-1.1	0.65819	-1.2	0.169009
NM_001876	-1.33	0.28653	-1.21	0.253717	-1.29	0.272585	1.11	0.604927	-1.01	0.994024	1.01	0.931298
NM_004377	-1.49	0.32038	-1.38	0.443196	-1.72	0.075566	-2.6	0.026963	-1.46	0.18351	-1.2	0.598981
NM_000098	-1.04	0.908423	1.12	0.735898	1.39	0.419677	-1.42	0.383517	-1.08	0.902794	1.14	0.763184
NM_000755	-1.1	0.432954	-1.05	0.995722	1	0.883714	-1.58	0.005301	-1.03	0.762696	-1.12	0.557432
NM_021151	-1.58	0.424047	-1.16	0.165418	-1.32	0.012046	-1.55	0.005129	-1.26	0.146372	-1.22	0.079506
NM_000394	-2.06	0.21744	-2.12	0.225683	-2.44	0.184537	-2.88	0.155406	-2.05	0.232073	1.1	0.65045
NM_001885	-1.27	0.150112	-1.11	0.420033	-1.56	0.060353	-1.19	0.52673	-2.01	0.011317	-1.51	0.110916
NM_004077	1.11	0.543457	-1.03	0.801173	-1.32	0.095407	-1.04	0.702344	1.02	0.962731	-1.01	0.861833
NM_001908	-1.14	0.305744	-1.05	0.789342	-1.11	0.28833	-1.32	0.007157	1.2	0.065436	-1.11	0.544785
NM_001910	-1.24	0.714435	1.33	0.412117	-1.06	0.916299	-1.8	0.226002	1.25	0.565651	1.79	0.18504
NM_001916	1.4	0.515099	1.34	0.572889	1.71	0.199602	1.09	0.980833	1.16	0.883905	1.24	0.733996
NM_015247	1.06	0.699617	-1.01	0.90893	-1.09	0.422922	-1.39	0.052797	-1.05	0.681166	-1.14	0.442325
NM_000499	6.32	0.037171	-1.02	0.853586	1.46	0.607003	479	0.002852	330.43	0.004309	1.38	0.535557
NM_000761	1.54	0.60267	-2.44	0.346473	-1.78	0.361811	56.69	0.257961	215.49	0.173742	-1.23	0.575064
NM_000767	2.26	0.340435	1.84	0.364799	-2.95	0.144825	-1.15	0.734462	4.46	0.209097	-2.4	0.492351
NM_000769	1.03	0.778436	-1.26	0.621487	-1.72	0.095525	-3.44	0.00792	1.26	0.356799	-1.68	0.330135
NM_000771	-1.21	0.93958	-1.24	0.850139	-1.69	0.212334	-8.02	0.000298	-1.09	0.995276	-2.01	0.432201
NM_000106	-2.29	0.014045	-1.81	0.194327	-1.34	0.29215	-2.91	0.005147	-1.57	0.041643	-1.33	0.53935
NM_000773	-7.73	0.013535	-6.1	0.055437	-2.35	0.52415	-209.03	0.001728	-2.64	0.035942	-3.16	0.38912
NM_017460	2.31	0.267844	1.95	0.186748	-2.73	0.097657	-2.01	0.641248	1.36	0.460436	-2.34	0.428952
NM_000780	-3.66	0.020015	-2.44	0.222558	-1.38	0.469003	-46.86	2.1e-05	1.14	0.425944	-1.81	0.67149
NM_004820	-1.32	0.268193	-1.25	0.360985	-2.11	0.048522	-2.2	0.040964	-1.23	0.463251	-1.41	0.385745
NM_004083	1.72	0.096312	1.08	0.572146	-1.18	0.180189	2.8	0.003758	-1.06	0.509227	1.17	0.389278
NM_001359	-1.3	0.120101	-1.26	0.22261	-1.39	0.057395	-2.44	0.007334	-1.14	0.310894	-1.44	0.120832
NM_005218	-1.49	0.226896	-2.18	0.062762	-2.02	0.087648	-2.91	0.032228	-2.72	0.042352	-1.32	0.332339
NM_024295	1.15	0.378182	1.06	0.784179	1.08	0.690458	1.19	0.270309	1.03	0.945069	-1	0.883699
NM_014762	1.08	0.532165	-1.22	0.56991	-1.31	0.437717	-1.71	0.003766	1.11	0.500006	-1.32	0.161683
NM_001931	1.41	0.098504	1.03	0.964185	1.07	0.762555	-1.07	0.787555	1.19	0.327406	1.04	0.883353
NM_000108	1.26	0.179396	1.13	0.35482	-1.05	0.624181	-1.32	0.164727	-1.03	0.764712	-1.07	0.703026
NM_001933	-1.16	0.277929	-1.25	0.03145	-1.28	0.008866	-1.34	0.08132	1.04	0.389346	-1.1	0.297127
NM_001539	1.61	0.160227	1.5	0.171817	1.53	0.172556	1.29	0.466833	1.12	0.80954	1.2	0.640052
NM_005880	-1.03	0.873714	-1.21	0.20952	-1.33	0.129971	-1.19	0.260794	-1.07	0.579845	-1.31	0.114754
NM_005147	1	0.938035	-1.03	0.732168	-1.18	0.147299	1.32	0.031049	1.17	0.183975	-1.09	0.236589
NM_006145	2.03	0.105648	1.75	0.279002	1.92	0.124923	1.09	0.998277	1.39	0.568586	1.61	0.365964
NM_005494	-1.13	0.708193	1.08	0.283999	-1.05	0.693277	-1.04	0.545702	1.01	0.863837	-1.06	0.301263
NM_006260	1.01	0.939594	1.06	0.62796	1.05	0.712808	-1.65	0.044432	-1.15	0.495236	-1.32	0.455076
NM_025219	-1.01	0.94953	-1.05	0.625478	-1.27	0.148631	-1	0.911235	1.05	0.765274	-1.07	0.640729
NM_014787	-1.04	0.846732	-1.95	0.92786	-1.35	0.707657	1.2	0.216863	-1.12	0.61954	1.08	0.569178
NM_004408	-1.24	0.482217	-1.49	0.302141	-1.38	0.212966	-2.43	0.050931	1.29	0.365893	-1.21	0.494736
NM_006426	1.14	0.789765	12.93	0.373866	-1.28	0.419725	-1.97	0.190539	-1.98	0.606023	-1.23	0.993059
NM_175940	-1.28	0.252317	-1.22	0.168075	-1.59	0.072828	-1.82	0.026406	-1.23	0.145461	-1.51	0.074272
NM_014080	1.04	0.888199	1.2	0.684124	-1.28	0.41698	-2.08	0.115931	-1.34	0.329768	-1.77	0.342033
NM_004092	-1.98	0.128638	-1.69	0.249523	-1.58	0.265796	-2.97	0.061464	-1.44	0.274034	-1.63	0.282456
NM_014674	-1.21	0.297464	-1.35	0.209621	-1.46	0.115575	-1.64	0.061118	-1.08	0.750593	-1.2	0.577046
NM_025191	-1.11	0.476706	-1.12	0.563429	-1.4	0.105064	-1.15	0.444229	-1.05	0.826089	-1.24	0.405439
NM_001966	-2.06	0.072417	-1.85	0.138081	-1.8	0.135676	-4.23	0.022552	-1.17	0.477899	-1.57	0.33711
NM_004836	-1.06	0.723998	-1.36	0.061966	-1.46	0.070867	-1.26	0.403271	-1.19	0.278828	-1.07	0.885141
NM_015904	-1.06	0.770983	-1.12	0.518405	-1.39	0.096198	1.01	0.906755	-1.04	0.827192	-1.08	0.639339
NM_001428	-1.25	0.285527	-1.19	0.258692	-1.21	0.272642	1.03	0.881853	-1.01	0.990759	-1.01	0.997742
NM_001429	2.11	0.025556	1.78	0.08914	1.66	0.110843	1.22	0.646766	1.32	0.470048	1.39	0.348321
NM_000120	1.74	0.40865	1.65	0.484458	1.7	0.431079	-1.13	0.642719	1.53	0.560539	1.13	0.949958
NM_000502	-2.26	0.038067	-2.19	0.060235	-2.52	0.040474	-4.4	0.013157	-1.27	0.555751	-1.59	0.780779
NM_001983	1.05	0.903235	1.11	0.906495	1.35	0.523469	-1.01	0.770659	-1.25	0.688203	1.08	0.962539
NM_000400	-1.21	0.329554	-1.25	0.328265	-1.18	0.368183	-1.59	0.064851	-1.2	0.401982	-1.13	0.529298
NM_000122	1.05	0.963791	1.1	0.750038	1.15	0.671269	-1.19	0.468606	-1.22	0.646162	1.01	0.901517
NM_000123	1.14	0.211147	1.01	0.857511	1.06	0.516467	-1.57	0.000932	-1.11	0.179453	-1.19	0.21218
NM_000124	1.11	0.535097	1.02	0.959546	-1.05	0.76067	-1.07	0.596531	1.09	0.584199	-1	0.981012
NM_033266	-1.07	0.925282	-1.01	0.889022	1.32	0.332055	-3.2	0.048758	-1.51	0.419709	-1.57	0.53627
NM_014584	1.32	0.07122	1.11	0.467771	1.09	0.551742	-1.15	0.143822	-1.02	0.799117	-1.01	0.919059
NM_019891	-1.01	0.877189	-1.15	0.255141	1.02	0.830816	-1.83	0.030854	-1.16	0.49834	-1.15	0.807691
NM_001984	1.16	0.248665	1.05	0.58933	-1.09	0.469725	-1.2	0.143715	1.05	0.544427	-1.02	0.767657
NM_000125	1.55	0.503964	1.21	0.685932	1.03	0.724236	-3.53	0.23792	-2.33	0.53699	-1.42	0.878362
NM_000506	-1.25	0.028296	-1.4	0.162139	-1.34	0.210645	-1.97	4.2e-05	-1.28	0.022348	-1.3	0.169135
NM_001443	1.07	0.702693	-2.53	0.05889	-2.05	0.247564	-23.94	0.000471	-1.34	0.122308	-2.05	0.401627
NM_003824	-1.07	0.540344	-1.12	0.474164	-1.1	0.245329	-1.08	0.49958	-1.14	0.126243	-1.12	0.312743
NM_000043	1.24	0.228475	1.34	0.159407	1.05	0.678389	1.27	0.080491	-1.01	0.978864	1.08	0.560341
NM_000639	2.07	0.886691	1.69	0.911831	1.28	0.675092	-1.73	0.420588	-2.11	0.431545	-1.33	0.510528
NM_004104	-1.65	0.104021	-2.57	0.058345	-1.89	0.147201	-2.52	0.01618	-1.23	0.273053	-1.72	0.170138
NM_018438	-1.43	0.099346	-1.43	0.27398	-1.38	0.41358	-2.68	0.001806	-1.37	0.045182	-1.44	0.139817
NM_000143	-1.09	0.381451	-1.09	0.430213	-1.08	0.40215	-1.52	0.014144	-1.15	0.281336	-1.21	0.277771
NM_001460	-2.1	0.035681	-3.52	0.00132	-2.8	0.005499	-14.41	0.000776	-2.15	0.00589	-2.13	0.036877
NM_006894	-1.89	0.045806	-2.24	0.009839	-2.19	0.017326	-7.58	0.001817	-1.45	0.046488	-1.68	0.196607
NM_002022	-1.8	0.075869	-1.64	0.146658	-1.67	0.101737	-5.4	0.00844	-1.12	0.526315	-1.53	0.255205
NM_001461	-1.95	0.156857	-1.89	0.205121	-1.24	0.555944	-7.44	0.023135	-1.87	0.18652	-1.81	0.418002
NM_012188	1.5	0.323214	1.21	0.487671	1.45	0.087469	-1.78	0.221799	-1.14	0.857043	-1.23	0.859652
NM_012192	1.07	0.883334	-1.23	0.391748	-1.22	0.360686	-1.07	0.678815	-1.02	0.822584	-1.09	0.613102
NM_001924	1.88	0.375844	1.94	0.350931	1.74	0.478326	2.12	0.235404	1.25	0.917922	1.65	0.55695
NM_014568	1.4	0.36819	1.14	0.625129	1.06	0.74355	1.84	0.188389	1.12	0.659585	1.3	0.430416
NM_000159	-1.32	0.351572	-1.39	0.433829	-1.29	0.56444	-1.99	0.002663	-1.08	0.797353	-1.27	0.514969
NM_005276	-2.55	0.056942	-2.12	0.389016	-1.53	0.312856	-6.46	0.004039	-1.27	0.66523	-1.58	0.749554
NM_005309	-2.38	0.064094	-2.24	0.341751	-2.09	0.108157	-6.33	0.003778	-1.42	0.194548	-1.52	0.538751
NM_000581	1.07	0.719482	-1.01	0.923965	1.13	0.493483	-1.33	0.109268	-1.17	0.314842	1.06	0.734564
NM_002083	1.92	0.012886	1.39	0.123802	1.34	0.119552	-1.52	0.14036	-1.07	0.791233	-1.16	0.232152
NM_002084	1.15	0.779854	-1.38	0.396096	-1.11	0.677925	-1.03	0.91673	1.04	0.908784	-1.31	0.48846
NM_002085	-1.09	0.076675	-1.14	0.221555	-1.22	0.172963	-1.59	0.000815	-1.16	0.11805	-1.15	0.246621
NM_001509	-1.17	0.442742	-1.2	0.534174	-1.04	0.936358	-1.63	0.140454	-1.19	0.534874	-1.29	0.389605
NM_182701	-1.17	0.442742	-1.2	0.534174	-1.38	0.267363	-1.63	0.140454	-1.19	0.534874	-1.29	0.389605
NM_015696	-1.09	0.888169	-1.92	0.240063	-3.16	0.11944	-3.17	0.149323	-1.11	0.805569	-2.88	0.150372
NM_002086	-1.39	0.05291	-1.43	0.03071	-1.64	0.006891	-1.34	0.03004	-1.03	0.694962	-1.18	0.25078
NM_000847	-1.09	0.678557	-1.01	0.929923	-1.93	0.262254	-4.43	0.037181	-1.1	0.777148	-1.52	0.519616
NM_000850	-1.62	0.149866	-1.21	0.437816	-1.29	0.42286	-2.23	0.049891	-1.25	0.378368	-1.17	0.615749
NM_012205	-1.54	0.102377	-1.46	0.399496	-1.43	0.196881	-2.73	0.006224	-1.17	0.437857	-1.37	0.554645
NM_000182	-1.28	0.172137	-1.28	0.108545	-1.27	0.216212	-1.37	0.081549	-1.1	0.611202	-1.16	0.369939
NM_000183	-1.44	0.031329	-1.34	0.019427	-1.46	0.017824	-1.46	0.015274	-1.22	0.079767	-1.29	0.088701
NM_014685	-1.35	0.160987	-1.23	0.172536	-1.34	0.120752	-1.5	0.03984	-1.19	0.238616	-1.26	0.16181
NM_002124	-1.17	0.442742	-1.2	0.534174	-1.38	0.267363	-1.63	0.140454	-1.19	0.534874	-1.29	0.389605
NM_030661	-3.06	0.001568	-1.43	0.130169	-2.23	0.01837	-2.06	0.070535	-1.2	0.16762	-1.03	0.985804
NM_002151	1.22	0.540839	-1.01	0.869344	1.3	0.425459	-4.6	0.01631	-1.12	0.93696	-1.03	0.890866
NM_000613	-1.15	0.800482	-1.52	0.52767	-1.26	0.631488	-3.6	0.025527	-1.38	0.473255	-1.33	0.650985
NM_000412	-1.29	0.750196	-1.58	0.692049	-1.2	0.820933	-7.28	0.02597	-1.82	0.462243	-1.42	0.991435
NM_005526	-1.12	0.510193	-1.19	0.451438	1.2	0.547321	1.24	0.230225	1.19	0.304689	-1.02	0.845336
NM_004506	1.47	0.32188	1.29	0.592523	1.37	0.459299	-1.03	0.703544	1.02	0.882919	1.07	0.955594
NM_001017963	1.16	0.348398	1.12	0.378663	1.04	0.741355	1.32	0.007737	1.08	0.360143	-1.02	0.93305
NM_007355	-1.01	0.92441	-1.07	0.520603	-1.16	0.254368	1.29	0.041777	1.14	0.261548	1.04	0.731294
NM_003299	-1.06	0.701452	1.02	0.870532	1.15	0.302594	-1.57	0.005778	-1.34	0.034775	-1.06	0.550589
NM_005345	1.09	0.877724	-1	0.974391	1.09	0.908016	-1.21	0.546369	1	0.994908	-1.04	0.791541
NM_005346	-1.12	0.620868	-1.15	0.872295	-1.14	0.35567	-1.11	0.672566	1.07	0.706466	-1.16	0.475348
NM_005527	1.23	0.542115	-1.05	0.836798	1.04	0.755126	-2.14	0.203697	-1.87	0.307116	-1.18	0.71894
NM_021979	-1.32	0.563744	-1.09	0.503868	-1.35	0.54064	-1.9	0.057813	-1.52	0.152484	-1.41	0.111312
NM_002154	1.57	0.078159	1.32	0.305029	1.41	0.184121	1.06	0.844083	1.02	0.917713	-1.03	0.931559
NM_005347	-1.14	0.245359	-1.14	0.763879	-1.07	0.905005	-1.69	0.001991	-1.06	0.666905	-1.18	0.4907
NM_006597	1.22	0.261961	1.17	0.315272	-1.01	0.899012	1.12	0.486044	1.07	0.634815	-1.04	0.70725
NM_004134	1.19	0.452259	1.07	0.625424	1.13	0.490435	1.73	0.001664	1.17	0.27201	1.04	0.77616
NM_001540	-1.2	0.378359	1.15	0.505793	-1.17	0.361052	-1.12	0.617674	-1.14	0.721243	1.11	0.682549
NM_001541	1.39	0.595137	1.2	0.76207	-1.22	0.615606	-1.87	0.429127	-1.23	0.986084	-1.63	0.560506
NM_144617	-1.35	0.273599	-1.19	0.425444	-2.08	0.101901	-1.63	0.223667	-1.23	0.5024	-1.32	0.300038
NM_014365	-1.41	0.065948	-1.4	0.052052	-1.58	0.017305	-1.36	0.04469	-1.23	0.133078	-1.27	0.127746
NM_024610	1.07	0.607283	-1.13	0.409334	-1.1	0.438651	-1.08	0.397896	-1.11	0.149192	-1.05	0.442757
NM_002156	1.21	0.266894	1.12	0.350634	-1.05	0.74333	1.33	0.153089	1.26	0.315044	1.01	0.968126
NM_002157	1.07	0.68008	1.05	0.799365	-1.12	0.467562	-1.09	0.585943	1.05	0.783028	-1.09	0.60513
NM_006644	1.22	0.270777	1.16	0.327281	-1.06	0.766636	1.45	0.032063	1.13	0.476611	1.03	0.783338
NM_013247	1.27	0.343807	1.13	0.679761	1.4	0.18203	1.42	0.149277	1.01	0.97548	-1.04	0.822443
NM_153692	1	0.909353	1.55	0.087142	-1.29	0.692582	-1.87	0.65036	-1.29	0.862148	-1	0.705115
NM_000201	1.17	0.276427	-1.17	0.576318	-1.15	0.563586	-1.24	0.225746	-1.18	0.356059	-1.15	0.411821
NM_005896	1.56	0.210264	1.03	0.929544	1.13	0.816386	1.03	0.906343	1.2	0.642752	1.07	0.948911
NM_002168	-1.05	0.752005	1	0.938472	-1.06	0.838859	-2.22	0.188717	-1.36	0.27303	1.04	0.937085
NM_005530	1.23	0.470633	1.06	0.850968	-1	0.943776	1.09	0.772276	1.07	0.830146	1.03	0.961839
NM_174856	1.01	0.903193	1.01	0.976286	-1.07	0.744952	-1.18	0.238392	-1.05	0.697535	1.01	0.992728
NM_174869	1.01	0.992876	-1.13	0.425751	-1.03	0.783338	-1.09	0.533301	-1.04	0.805675	-1.05	0.659719
NM_024013	-1.44	0.035131	-1.37	0.10993	-1.74	0.02899	-2.05	0.011244	-1.32	0.415244	-1.53	0.153511
NM_000619	-1.17	0.442742	-1.14	0.59595	-1.38	0.267363	-1.63	0.140454	-1.19	0.534874	-1.11	0.743125
NM_000572	1.13	0.698993	-1.01	0.843463	-1.35	0.235132	-1.77	0.102065	-1.29	0.377804	-1.07	0.964326
NM_002188	1.63	0.319712	1.11	0.863847	-1.29	0.417003	-1.35	0.482058	-2.24	0.410988	-1.51	0.943692
NM_000575	1.68	0.042573	-1.56	0.731545	1.93	0.089395	1.53	0.186721	-1.52	0.979194	1.1	0.642425
NM_000576	1.65	0.279359	1.1	0.573831	1.06	0.610308	5.38	0.000519	1.83	0.013636	1.25	0.268668
NM_000586	-1.17	0.442742	-1.2	0.534174	-1.06	0.988974	-1.63	0.140454	-1.19	0.534874	-1.29	0.389605
NM_000589	-1.69	0.47304	-2.29	0.093467	-2.66	0.071794	-1.2	0.951726	-1.17	0.856896	-2.82	0.072473
NM_000879	-1.13	0.971689	-1.42	0.470348	-1.95	0.229582	-2.6	0.427443	-2.29	0.163622	-3.15	0.122359
NM_000600	1.2	0.381058	-1.4	0.086647	-1.08	0.650181	2.38	0.001914	-1.28	0.298128	-2.25	0.012133
NM_031479	-3.08	0.002163	-3.25	0.137745	-2.84	0.02229	-3.81	0.014177	-1.49	0.240822	-1.79	0.326334
NM_000887	1.36	0.771153	2.55	0.249467	2.28	0.367914	9.88	0.062649	-1.42	0.360671	1.63	0.621611
NM_000214	-1.12	0.756558	-1.12	0.589692	-1.57	0.030689	1.19	0.413389	-1.19	0.576878	-1.09	0.528316
NM_020655	1.32	0.491555	-1.17	0.481283	-1.56	0.207306	-1.87	0.117512	-1.24	0.490963	1.05	0.937387
NM_014592	-1.17	0.442742	-1.2	0.534174	-1.38	0.267363	-1.63	0.140454	-1.19	0.534874	-1.29	0.389605
NM_000221	-2.01	0.086633	-1.9	0.200843	-1.55	0.246133	-5	0.013445	-1.23	0.434911	-1.51	0.496535
NM_006563	1.36	0.19951	1.07	0.738348	1.05	0.808879	-11.37	0.236283	-1.25	0.217869	-1.31	0.137871
NM_002312	-1.09	0.36512	-1.11	0.431462	-1.15	0.093669	-1.44	0.006922	-1	0.976321	-1.19	0.424761
NM_005572	1.1	0.817775	1.1	0.814802	1.15	0.675896	1.03	0.955833	-1.18	0.471295	1.05	0.919886
NM_000237	-1.23	0.163079	-1.22	0.226963	-1.43	0.064333	-1.07	0.56029	-1.13	0.260852	-1.15	0.274859
NM_002340	1.54	0.170394	-1.49	0.189638	-1.48	0.152632	-1.94	0.002442	1.05	0.654405	-1.18	0.599332
NM_003695	-2.01	0.127964	-1.81	0.148046	-1.52	0.207105	-4.2	0.038183	-3.2	0.07001	-1.64	0.221985
NM_000239	-1.77	0.429131	-1.28	0.485582	-2.4	0.218011	-1.79	0.296498	-1.44	0.417453	-3.46	0.155215
NM_002361	1.3	0.508645	1.49	0.315725	-1.02	0.825847	-1.5	0.714931	-1.45	0.391651	1.61	0.292713
NM_005908	1.06	0.634394	1.04	0.615732	-1.19	0.027538	-1.32	0.108252	1.05	0.401301	-1.05	0.485234
NM_000240	-1.57	0.031658	-1.56	0.025107	-1.72	0.008173	-3.07	0.000257	-1.4	0.007938	-1.45	0.087246
NM_000898	-1.48	0.055986	-1.52	0.12339	-1.63	0.065283	-2.21	0.008096	-1.19	0.24083	-1.31	0.403246
NM_002750	1.15	0.187041	-1.04	0.808012	-1.14	0.118745	-1.2	0.018511	1.11	0.176346	-1.18	0.175237
NM_003791	-1.22	0.116803	-1.18	0.058309	-1.28	0.065103	-1.27	0.012101	1.01	0.93711	-1.13	0.182148
NM_015884	-1	0.957587	-1.24	0.04269	-1.11	0.125263	-1.3	0.069047	-1.01	0.960176	-1.15	0.459214
NM_021960	-1.07	0.498751	-1.06	0.607007	-1.29	0.078667	-1.71	0.004732	-1.31	0.070369	-1.29	0.155684
NM_005917	1.1	0.128971	1.09	0.280889	1.12	0.038403	-1.42	0.014548	-1.05	0.453111	-1.05	0.585991
NM_001039845	-1.7	0.30291	-1.16	0.618696	-1.38	0.412441	-2.18	0.212373	-1.27	0.467905	-1.45	0.527763
NM_005918	-1.09	0.43121	-1.08	0.526278	-1.04	0.851936	-1.19	0.211833	1.01	0.955149	-1.1	0.44997
NM_002392	1.05	0.733061	-1.02	0.985518	-1.18	0.276044	-1.08	0.804054	-1.04	0.994226	-1.08	0.778557
NM_006838	-1.04	0.839884	-1.03	0.890206	-1.22	0.194596	-1.02	0.84924	-1.02	0.962949	-1.12	0.44596
NM_002412	-1.41	0.154292	-1.37	0.250833	-1.53	0.139069	-1.86	0.049072	-1.13	0.602556	-1.25	0.510314
NM_002417	1.33	0.444037	1.73	0.149194	1.91	0.048637	1.58	0.232519	1.37	0.443982	1.38	0.389199
NM_000249	-1.15	0.439966	-1.08	0.559778	-1.05	0.804627	1.02	0.948464	1.11	0.654629	-1.14	0.450826
NM_198205	-1.3	0.20148	-1.33	0.189325	-1.44	0.114123	-1.43	0.168991	-1.03	0.845232	-1.19	0.411365
NM_000250	1.77	0.182526	1.77	0.305699	1.69	0.198307	-2.26	0.244318	-2.16	0.17061	-1.94	0.382019
NM_014046	1.44	0.399874	1.36	0.503556	1.46	0.373946	1.26	0.652225	1.07	0.902961	1.28	0.620296
NM_000251	1.89	0.044338	1.72	0.189976	2.26	0.090685	1.43	0.272476	1.02	0.972113	1.35	0.422534
NM_000253	-1.2	0.521048	-1.51	0.481578	-1.13	0.738343	-3.45	0.001751	-1.1	0.702566	-1.44	0.524587
NM_003998	1	0.89073	-1.15	0.506503	-1.15	0.469253	-1.11	0.55989	1.02	0.964238	-1.02	0.804484
NM_017921	-1.03	0.805611	-1.03	0.925517	-1.1	0.576717	1.15	0.231724	1.1	0.435001	1.1	0.427662
NM_000903	1.39	0.537901	1.04	0.911364	1.33	0.635129	1.73	0.185844	1.17	0.88114	1.1	0.991954
NM_021969	-1.41	0.530368	-1.74	0.2534	-1.14	0.896723	-3.66	0.016513	-1.83	0.465819	-1.09	0.914655
NM_005123	-1.02	0.907725	-1.19	0.217468	-1.18	0.161149	-2.16	0.000829	-1.18	0.451398	-1.09	0.842147
NM_003822	-1.37	0.027633	-1.24	0.182778	-1.6	0.000439	-1.91	0.001748	1.82	0.382836	-1.14	0.562709
NM_006184	-1.91	0.0023	-1.68	0.093702	-1.54	0.066279	-1.49	0.005368	-1.1	0.059695	-1.31	0.081756
NM_002452	1.4	0.181234	1.6	0.136148	1.84	0.053771	1.75	0.079034	1.35	0.17126	1.45	0.276001
NM_015901	1.02	0.880953	-1	0.959472	1.08	0.576478	-2.39	0.010783	-1.26	0.337402	-1.29	0.255377
NM_018283	1.08	0.552381	1.13	0.392323	1.11	0.377626	1.3	0.084438	1.17	0.310206	1.08	0.586906
NM_024923	-1.53	0.135401	-1.28	0.321845	-1.45	0.21645	-1.72	0.085523	-1.08	0.675499	-1.12	0.571298
NM_002541	-1.09	0.58668	-1.28	0.00052	-1.22	0.193507	-1.24	0.016971	-1.08	0.025707	-1.21	0.004062
NM_002542	-1.11	0.321362	-1.16	0.432391	-1.2	0.329835	1.01	0.970496	1.1	0.366176	-1.18	0.208209
NM_001004467	-1.91	0.305073	-2.1	0.578902	-1.38	0.987027	-4.25	0.077804	-1.11	0.99633	-1.25	0.62359
NM_006812	-1.51	0.018241	-1.41	0.196634	-1.44	0.101887	-1.87	0.002965	-1.18	0.11391	-1.25	0.29044
NM_152672	-2.47	0.013964	-2.14	0.049634	-2.03	0.048478	-5.66	0.003086	-1.8	0.033397	-1.98	0.30431
NM_178859	1.46	0.323942	-1.57	0.154157	-1.25	0.373481	1.54	0.174608	-1.38	0.292833	1.05	0.957571
NM_001618	-1.31	0.225018	-1.18	0.303509	-1.26	0.207792	-1.25	0.334551	-1.07	0.799631	-1.12	0.594213
NM_005484	1.1	0.76028	1.23	0.452488	1.18	0.583822	1.25	0.435951	1.15	0.661569	1.01	0.973772
NM_000282	-1.55	0.090471	-1.56	0.120199	-1.71	0.057478	-1.87	0.04745	-1.25	0.2674	-1.47	0.180223
NM_182649	1.61	0.105543	1.71	0.129926	1.84	0.083421	1.68	0.087004	1.03	0.991488	1.21	0.578654
NM_024411	1.11	0.610626	1.57	0.296376	-1.64	0.160957	-1.28	0.676882	-1.73	0.164908	-1.06	0.722922
NM_002624	1.18	0.090593	1.15	0.344209	1.07	0.552123	-1.16	0.169453	1.03	0.818794	-1.03	0.888903
NM_025225	-1.05	0.935181	-1.43	0.477251	-1.27	0.490192	-2.74	0.076936	-1.23	0.763657	-1.41	0.561871
NM_000446	-1.25	0.258572	-1.39	0.149614	-1.57	0.167831	-7.15	5.4e-05	-1.4	0.024951	-1.61	0.194134
NM_000941	-1.15	0.64954	-1.18	0.825237	-1.45	0.22856	-1.12	0.428879	1.06	0.63428	-1.22	0.299854
NM_006236	-1.07	0.666582	-1.41	0.406233	-1.14	0.602841	-1.49	0.380599	1	0.807657	-1.05	0.689244
NM_005036	-1.14	0.240511	-1.26	0.238647	-1.37	0.082927	-1.93	6.6e-05	1.07	0.556066	-1.25	0.426104
NM_032833	1.17	0.510004	-1.04	0.782432	-1.29	0.28764	-1.01	0.903761	1.05	0.866829	-1.1	0.582419
NM_002574	1.22	0.287519	1.14	0.409237	1.05	0.820296	-1.13	0.458541	-1.07	0.700403	-1.1	0.597882
NM_005809	-1.19	0.104646	-1.14	0.084625	-1.07	0.551539	-1.42	0.00171	-1.07	0.105789	-1.1	0.269296
NM_004905	-1.05	0.621755	-1.07	0.494789	-1.13	0.169769	-1.51	0.019442	-1.13	0.262486	-1.22	0.29609
NM_006904	1.37	0.148744	1.3	0.434339	1.28	0.441675	1.01	0.905251	-1.14	0.530706	-1.14	0.606198
NM_000963	-1.03	0.949007	-1.26	0.820251	-1.69	0.430058	1.64	0.12636	-1	0.90366	-1.09	0.805157
NM_002838	1.09	0.608939	-1.15	0.582687	-1.59	0.056625	-2.16	0.003216	-1.43	0.122596	-1.32	0.537526
NM_006505	-1.55	0.023421	-1.74	0.187364	-1.51	0.068685	-1.3	0.028216	-1.25	0.052804	-1.15	0.495966
NM_020387	1.73	0.405255	1.14	0.803011	-1.49	0.4201	-2.67	0.20769	-1.23	0.856062	-1.25	0.969213
NM_002875	1.28	0.397336	1.52	0.126086	1.59	0.144906	1.96	0.036323	1.24	0.440634	1.3	0.442391
NM_002906	-1.1	0.569779	-1.24	0.380574	-1.41	0.111631	-1.26	0.162548	-1.01	0.915214	-1.15	0.417648
NM_020415	-1.01	0.936225	-1.3	0.350014	-1.38	0.280719	-1.98	0.114315	-1.08	0.840468	-1.33	0.423342
NM_176823	-1.5	0.382465	-1.54	0.394288	-1.78	0.319762	-2.1	0.265363	-1.52	0.395956	-1.66	0.354946
NM_002964	-1.58	0.259722	-1.56	0.365968	-1.72	0.306751	-1.32	0.900318	1.65	0.263287	-1.8	0.30852
NM_006745	1.31	0.165695	-1.56	0.068955	-1.83	0.0549	-1.76	0.034489	1.05	0.805566	-1.31	0.539346
NM_005063	-1.5	0.262732	-3.06	0.027995	-2.88	0.037519	-3.82	0.012028	-1.45	0.1154	-1.96	0.302686
NM_004168	-1.15	0.18107	-1.09	0.626509	-1.05	0.701076	-1.5	0.001721	-1.1	0.257141	-1.16	0.118088
NM_003000	1.13	0.344997	1.06	0.573927	1.1	0.432613	-1.18	0.242795	-1.07	0.55687	-1.11	0.330822
NM_003001	-1.27	0.038236	-1.38	0.024248	-1.4	0.01768	-2.04	0.000713	-1.16	0.131829	-1.35	0.123446
NM_003002	-1.08	0.615143	-1.09	0.523211	-1.17	0.247295	-1.55	0.06749	-1.17	0.251827	-1.16	0.282301
NM_003262	1.62	0.352613	1.55	0.408523	1.35	0.695083	-1.06	0.693362	-1.08	0.977453	1.11	0.983521
NM_005065	1.05	0.876199	1.01	0.961442	1.04	0.873197	-1.25	0.253944	-1.23	0.465348	-1.14	0.581853
NM_203472	-1.43	0.060909	-1.72	0.032281	-1.89	0.027649	-1.48	0.052989	-1.3	0.162683	-1.28	0.230701
NM_014445	1.12	0.469667	1.05	0.626299	1.02	0.862349	-1.21	0.189229	-1.03	0.886449	-1.1	0.66642
NM_001085	1.22	0.173891	-1.31	0.190737	-1.18	0.18407	-2.47	0.001754	-1.16	0.291553	-1.21	0.310176
NM_003049	-2.08	0.157591	-2.67	0.166782	-1.78	0.312852	-57.88	0.012305	-3.12	0.051341	-1.84	0.686076
NM_006931	1.89	0.536564	1.74	0.570818	1.45	0.949865	-1.89	0.428439	-1.96	0.658504	-1.7	0.881207
NM_021094	-1.89	0.279917	-2.05	0.25465	-2.09	0.261608	-4.15	0.17027	-2.94	0.265585	-1.38	0.435223
NM_000543	-1.17	0.157652	-1.08	0.624047	-1.16	0.321014	-1.37	0.017251	1.03	0.736023	-1.09	0.353824
NM_000454	-1.01	0.88023	1.09	0.552239	-1.05	0.677294	-1.51	0.03048	-1.03	0.776594	-1.2	0.295843
NM_006038	-1.61	0.053229	-1.41	0.213143	-1.43	0.072859	-1.2	0.287647	-1.05	0.648089	-1.05	0.686355
NM_004176	-3.38	0.012765	-2.31	0.244466	-2.14	0.17997	-2.83	0.018247	-1.26	0.240765	-1.52	0.532467
NM_003943	-1.82	0.025778	-1.83	0.05543	-1.62	0.107836	-2.01	0.013407	-1.29	0.124746	-1.46	0.206763
NM_003850	-1.15	0.467493	-1.2	0.237713	-1.26	0.174593	-1.47	0.029458	-1.13	0.389276	-1.16	0.309318
NM_003849	1.03	0.68928	1.01	0.846821	1.07	0.399041	-1.34	0.012844	-1.04	0.440699	-1.08	0.389806
NM_003848	-1.16	0.142245	-1.15	0.449157	-1.29	0.108722	-1.59	0.012259	-1.01	0.829115	-1.15	0.544289
NM_014258	1.76	0.203487	1.07	0.688952	1.41	0.352726	-1.59	0.156156	1.29	0.498055	-1.32	0.778729
NM_005639	-1.29	0.262458	-1.48	0.195637	-1.82	0.018687	-1.97	0.011747	-1.25	0.254438	-1.42	0.096908
NM_172230	-1.69	0.087057	-1.62	0.15492	-1.78	0.096939	-1.92	0.062662	-1.26	0.452772	-1.43	0.316896
NM_003186	-1.79	0.038585	-1.37	0.236502	-1.45	0.152136	-2.23	0.021293	-1.44	0.264473	-1.26	0.70693
NM_030752	1.44	0.015696	1.46	0.051779	1.35	0.119632	1.61	0.005492	1.15	0.2838	1.1	0.491675
NM_003226	1.41	0.385543	2.28	0.036526	1.27	0.52068	-1.88	0.157047	1.26	0.588116	1.14	0.805024
NM_000660	-1.03	0.84555	1.08	0.558101	1.1	0.469557	1.3	0.198212	-1.02	0.918322	1.02	0.866462
NM_001282564	1.17	0.47575	1.04	0.920699	1.01	0.957019	-1.2	0.428096	-1.11	0.822316	-1.1	0.747423
NM_000594	-1.17	0.442742	-1.2	0.534174	-1.38	0.267363	-1.27	0.758319	6.63	0.374149	-1.29	0.389605
NM_152362	-1.58	0.122248	-1.17	0.494081	-1.3	0.514969	-1.9	0.067957	1.25	0.452146	-1.09	0.698995
NM_003844	1.73	0.301068	1.42	0.617566	1.3	0.761055	1.81	0.284789	1.07	0.977194	1.21	0.826263
NM_003842	1.01	0.958372	-1.04	0.816904	1	0.895347	1.29	0.276162	-1.09	0.763395	-1.04	0.813038
NM_001065	-1.07	0.706111	-1.13	0.583345	-1.11	0.58101	-1.03	0.79029	1.04	0.934153	1.08	0.834824
NM_003810	-1.63	0.033247	-1.47	0.097678	-1.31	0.213009	-6.71	0.001082	-1.41	0.120497	-1.56	0.420716
NM_000546	-1.13	0.493027	-1.2	0.239453	-1.32	0.068661	1.24	0.309962	1.12	0.466148	-1.05	0.6649
NM_000547	-2.18	0.171242	-1.14	0.823225	1.1	0.678435	-1.3	0.631673	-1.16	0.76323	-1.19	0.558066
NM_006778	-1.74	0.059023	-1.38	0.232059	-1.37	0.139313	-3.32	0.002371	-1.13	0.600383	-1.43	0.337686
NM_006472	1.47	0.78863	1.2	0.899323	1.94	0.327804	-1.38	0.632631	1.71	0.501532	1.28	0.89337
NM_017853	-1.22	0.051285	-1.17	0.057042	-1.21	0.041403	-1.35	0.009675	-1.03	0.710646	-1.16	0.200616
NM_006440	-1.46	0.248901	-1.38	0.476552	-1.19	0.576714	-1.55	0.199307	-1.37	0.24499	-1.13	0.526827
NM_182688	-1.19	0.533805	-1.03	0.686427	-1.28	0.363818	1.14	0.869335	1.19	0.804008	1.04	0.995484
NM_194458	-1.13	0.38465	-1.11	0.304365	-1.23	0.10619	-1.04	0.720615	-1.06	0.749504	-1.43	0.243175
NM_013444	1.01	0.911585	-1.05	0.649552	-1.19	0.084033	-1.42	0.071453	-1.3	0.093228	-1.13	0.548456
NM_014607	-1.16	0.33983	-1.22	0.199667	-1.46	0.048994	-1.42	0.050272	-1.14	0.364979	-1.31	0.140428
NM_021833	-2.41	0.153542	-2.1	0.273064	1.04	0.946451	-2.38	0.155926	-1.68	0.275711	-2.43	0.144734
NM_003355	1.4	0.792679	1.41	0.773262	-1.39	0.426333	-1.58	0.387908	-1.46	0.58894	-1.25	0.701165
NM_003356	-2.5	0.34124	-2.57	0.277274	-1.75	0.376581	-1.86	0.355138	-1.02	0.808879	-1.46	0.484402
NM_000463	1.5	0.086434	1.17	0.483671	-1.39	0.133225	1.69	0.086239	3.09	0.03347	-1.38	0.148755
NM_006798	-1.88	0.376536	-1.93	0.379369	1.03	0.776353	-2.63	0.321494	-1.91	0.380408	1.19	0.998478
NM_021139	-1.09	0.94618	-1.31	0.566434	-1.71	0.17936	-3.94	0.010344	1.19	0.534467	-1.61	0.487844
NM_007126	1.11	0.609686	1.1	0.673723	1.2	0.377723	-1.05	0.71174	-1.02	0.864268	-1	0.887726
NM_017983	1.19	0.188689	-1.04	0.476087	1.11	0.50338	-1.13	0.00867	-1.09	0.135085	-1.15	0.051308
NM_005080	1.12	0.852556	-1.01	0.917616	1.23	0.5939	-1.41	0.24932	1.03	0.974199	1.03	0.975207
NM_001167	1.26	0.190671	-1	0.913826	1.09	0.535081	-1.3	0.195709	-1.09	0.92656	-1.09	0.770431
NM_000380	-1.47	0.161557	-1.18	0.29297	-1.54	0.080742	-1.58	0.069117	-1.11	0.609889	-1.02	0.936409
NM_004628	-1.46	0.270111	-1.07	0.773945	-1.35	0.331546	-1.03	0.803362	-1.09	0.650576	1.2	0.575888
NM_006297	1.1	0.466616	1.1	0.442582	1.19	0.300352	1.14	0.282029	-1.02	0.936853	1.01	0.893896
NM_021141	1.12	0.32188	1.07	0.565127	1.05	0.704848	1.01	0.893349	-1.05	0.508415	-1.05	0.661348
NM_000014	1.24	0.115812	1.41	0.115203	1.88	0.366477	1.3	0.215487	2.3	0.194072	1.34	0.122681
NM_005763	1.04	0.931173	1.12	0.658279	1.05	0.853806	-1.01	0.869712	-1.39	0.155781	1.03	0.927598
NM_000927	-4.27	0.00293	-2.39	0.00796	-2.63	0.01054	-3.47	0.004113	-2.19	0.013661	-2.21	0.020661
NM_000392	1.86	0.033748	1.92	0.078273	1.33	0.362271	1.75	0.12344	2	0.023375	1.55	0.129058
NM_000689	-1.74	0.045966	-1.2	0.273679	-1.07	0.876875	-2.41	0.019592	-2.58	0.022583	1.05	0.745266
NM_001039667	2.4	0.03628	1.54	0.327018	-1.75	0.142789	3.76	0.050735	3.25	0.007993	1.97	0.108759
NM_001154	-1.18	0.363879	-1.01	0.939598	1.02	0.97841	-1.02	0.832812	-1.16	0.792577	-1.38	0.458292
NM_001674	5.05	0.239274	5.77	0.124163	1.77	0.822142	4.96	0.225662	6.48	0.084517	-1.54	0.473127
NM_001713	1.03	0.916923	2.67	0.206896	-1.01	0.936393	-1.23	0.805505	1.11	0.925377	-1.05	0.84973
NM_006129	-2.19	0.006028	-1.7	0.01583	-1.72	0.017854	-1.8	0.015299	1.07	0.627595	-1.28	0.264627
NM_130851	-1.06	0.677161	1.05	0.882057	-1.25	0.315208	-1.09	0.562372	-1.08	0.685887	1.15	0.572754
NM_006763	-2.51	0.14285	-2.18	0.164929	-1.97	0.303903	-2.14	0.158703	1.5	0.392319	-1.25	0.552385
NM_004929	2.84	0.095699	7.39	0.032395	2.6	0.158396	3.09	0.126726	3.22	0.113698	2.57	0.221546
NM_001752	-2.34	0.050224	-1.58	0.143754	-2.07	0.070816	-2.65	0.023709	-2.31	0.075339	-1.38	0.304174
NM_002983	-1.07	0.779237	-1.03	0.96035	-3.79	0.260252	-1.12	0.994133	27.01	0.363225	-3.38	0.268574
NM_053056	2.18	0.012648	2.55	0.006806	2.36	0.005105	2.92	0.002393	4.41	0.002145	1.57	0.050192
NM_004060	1.4	0.002538	1.13	0.106247	1.23	0.032121	1.38	0.022549	1.05	0.422638	1.03	0.698934
NM_005125	-1.25	0.419522	-1.37	0.279183	-1.1	0.717129	-1.6	0.199391	1.1	0.868099	-1.01	0.995806
NM_013230	-3.45	0.046007	-1.49	0.394871	-1.31	0.679248	-1.88	0.09239	2.85	0.38297	1.07	0.804782
NM_000610	2.48	0.000117	1.87	0.005439	1.46	0.038722	2.52	4.9e-05	2.04	0.060417	1.5	0.0149
NM_000389	5.14	0.000778	4.71	0.000637	2.65	0.004317	5.66	7.6e-05	4.95	0.003798	1.63	0.08897
NM_001831	-4.29	0.088926	-1.33	0.592714	-2.84	0.127124	-2.79	0.090594	-4.61	0.067688	-2.02	0.192121
NM_000096	-2.4	0.044962	-1.87	0.07241	-2.54	0.018569	-6.48	0.004895	-4.34	0.01651	-1.32	0.27682
NM_000099	-1.08	0.632455	-1.03	0.76781	-1.09	0.630275	-1.2	0.299369	-1.08	0.594496	1.26	0.216592
NM_004079	-1.24	0.440313	-1.24	0.330272	-1.07	0.661346	-1.04	0.833485	1.3	0.492342	-1.18	0.4272
NM_001511	1.08	0.681773	-1.23	0.689959	-2.12	0.030401	1.16	0.589314	2.08	0.305932	-2.29	0.015038
NM_001565	-1.13	0.846148	-5.14	0.059714	1.09	0.816826	-1.41	0.447556	4.54	0.063413	-2.22	0.145807
NM_000769	-4.77	0.032255	2.25	0.138563	-2.07	0.170013	-1.4	0.295625	2.31	0.047585	-1.62	0.121889
NM_000106	1.26	0.619735	1.59	0.234354	1.36	0.467453	-1.06	0.813188	1.45	0.343609	1.24	0.649996
NM_001554	-1.74	0.135501	1.48	0.168074	1.47	0.00354	-1.09	0.589204	1.13	0.440443	-1.55	0.031628
NM_001963	1.61	0.244014	2.55	0.052312	1.21	0.585531	-1.57	0.193196	-2.48	0.078971	1.12	0.765093
NM_005141	-4.73	0.05224	-3.65	0.07394	-4.89	0.052214	7.34	0.374079	-2.8	0.147121	1.87	0.190842
NM_001460	-1.03	0.769877	1.35	0.483751	-1.2	0.427546	1	0.902333	1.02	0.896599	-1.07	0.657448
NM_002026	1.69	0.068536	2.97	0.060443	1.65	0.006783	2.05	0.03102	1.42	0.055763	1	0.831469
NM_000151	-1.23	0.539502	-1.16	0.597523	-1.63	0.405583	1.01	0.88826	1.57	0.6007	-1.36	0.488821
NM_000402	3.28	0.007412	2.02	0.042911	1.38	0.380273	1.87	0.053566	1.17	0.687684	2.45	0.021276
NM_001924	4.68	0.034574	6.29	0.004724	2.89	0.003639	6.8	0.025933	3.38	0.066519	1.4	0.36368
NM_000156	-1.25	0.560996	1.01	0.898909	-1.51	0.030446	1	0.998462	-1.25	0.646004	1.13	0.348785
NM_001482	-1.18	0.181043	-1.01	0.977761	1.04	0.532455	-1.07	0.471795	1.5	0.105881	1.14	0.116657
NM_000583	1.59	0.151687	1.26	0.068314	1.29	0.35137	2.59	0.167638	2.32	0.138045	1.19	0.137568
NM_000163	1.78	0.225763	3.2	0.106175	1.06	0.616215	1.16	0.221357	2.13	0.03926	1.65	0.270244
NM_002065	-1.18	0.480437	-1.35	0.324298	-1.36	0.299659	-1.52	0.183189	1.12	0.745608	-1.18	0.623889
NM_002510	1.23	0.600835	2.61	0.047541	1.94	0.193493	1.15	0.770438	-1.47	0.37119	1.92	0.18521
NM_002083	3.44	0.012737	1.39	0.518586	1.3	0.631427	1.58	0.358507	1.3	0.647617	1.66	0.229687
NM_001008397	1.06	0.234731	1.03	0.576479	-1.06	0.484936	-1.01	0.909051	1.2	0.095055	-1.1	0.055029
NM_015917	1.06	0.893834	-1.12	0.53531	1.2	0.471695	1.06	0.898001	-1.27	0.309084	1.37	0.184345
NM_000852	-1.38	0.226502	-1.23	0.280681	-1	0.9759	-1.42	0.158086	-1.25	0.262225	-1.09	0.72596
NM_012206	-2.89	0.007311	-4.42	0.004214	-1.89	0.023728	-5.86	0.003322	-4.06	0.008509	-1.2	0.264687
NM_002133	8.61	0.002848	3.63	0.004153	2.34	0.030363	3.61	0.009144	2.57	0.017648	3.19	0.010781
NM_002134	1.12	0.355982	1.32	0.007934	-1.14	0.013559	1.29	0.113019	1.32	0.015739	1.24	0.00041
NM_001017963	1.31	0.076376	-1.08	0.466018	-1.28	0.112896	1.54	0.04453	1.12	0.396564	-1.15	0.250736
NM_005896	1.77	0.00026	1.08	0.136926	-1.07	0.616549	1.28	0.070769	-1.11	0.562306	1.24	0.034343
NM_000596	53.73	0.043903	22.93	0.044946	5.2	0.023401	52.11	0.061748	19.97	0.049408	1.74	0.019033
NM_000598	-1.75	0.036673	-1.36	0.220396	-2.23	0.126425	-1.08	0.893443	1.18	0.234875	-1.37	0.090258
NM_152230	1.18	0.295123	1.12	0.344885	-1.22	0.349933	-1.14	0.696094	-1.16	0.394186	-1.16	0.497145
NM_002257	-1.47	0.603121	1.79	0.242524	-1.06	0.914296	-1.08	0.967728	-1.08	0.902436	1.87	0.273452
NM_005564	1.17	0.625917	1.32	0.94433	-1.33	0.43573	1.62	0.872045	1.33	0.887619	-1.64	0.265726
NM_002306	1.99	0.028343	1.83	0.014642	1.57	0.046054	1.99	0.011397	1.95	0.026697	1.91	0.006134
NM_005915	-1.89	0.081544	-1.9	0.079147	-1.49	0.17171	-2.88	0.035998	-1.44	0.243961	-1.34	0.285711
NM_000900	1.39	0.153189	1.38	0.110622	1.25	0.26616	1.16	0.221357	1.29	0.08464	1.73	0.289035
NM_005946	-1.17	0.52662	-1.05	0.841773	1.17	0.497305	-1.42	0.194894	-2.58	0.130858	-2.12	0.024879
NM_016931	-2.15	0.167558	-2.11	0.171818	-2.51	0.136427	-2.3	0.152808	-1.48	0.502117	1.04	0.720379
NM_014625	-1.65	0.450885	-1.34	0.484197	-1.54	0.430357	-1.47	0.846006	1.3	0.869768	-1.61	0.649427
NM_000903	4.08	0.003156	1.45	0.048834	1.76	0.02333	1.84	0.037609	1.62	0.024339	1.98	0.0053
NM_000274	1.03	0.614431	1.02	0.635004	1.04	0.659812	-1.15	0.042424	1.08	0.157563	-1.01	0.955758
NM_002539	2.94	0.00085	2.02	0.026086	1.58	0.048123	3.68	2e-06	3.28	0.037333	1.34	0.170272
NM_004683	-1.46	0.533218	2.09	0.791802	1.48	0.861725	1.27	0.950458	2.71	0.504944	2.28	0.748369
NM_007008	1.03	0.73346	1.19	0.133969	1.03	0.772675	1.11	0.305043	1.21	0.113663	-1.04	0.723764
NM_005063	2.9	0.012337	2.12	0.11165	1.99	0.120398	1.22	0.619862	1.22	0.624783	1.41	0.286499
NM_003057	-1.14	0.58749	1.44	0.483896	-1.02	0.851473	-1.89	0.208077	2.34	0.095433	-1.2	0.647404
NM_003060	-1.55	0.083609	-1.31	0.17627	-1.4	0.170508	-1.36	0.164349	1.27	0.247946	-1.21	0.439223
NM_004790	1.24	0.115812	1.26	0.068314	1.06	0.616215	1.16	0.221357	1.29	0.08464	1.19	0.137568
NM_003955	1.01	0.923577	-1.4	0.257993	-1.9	0.123068	-1.23	0.612771	1.32	0.417878	-1.13	0.693017
NM_000636	1.12	0.759885	-1.72	0.191352	-2.35	0.0584	-1.33	0.426751	2.07	0.255825	-1.26	0.343537
NM_003102	-1.08	0.689049	-1.49	0.044145	-1.26	0.020377	-1.11	0.164711	1.3	0.217894	-1.27	0.016868
NM_000582	2.54	0.001687	1.41	0.0198	1.44	0.009359	1.88	0.000589	1.03	0.817051	1.99	0.005194
NM_005987	1.24	0.115812	1.26	0.068314	1.06	0.616215	1.16	0.221357	1.29	0.08464	1.19	0.137568
NM_003254	1.05	0.762513	-1.15	0.333321	-1.1	0.675606	-1.34	0.125583	1.15	0.374754	1.26	0.171251
NM_021103	1.18	0.036903	1.13	0.266806	1.14	0.058085	1.15	0.15319	1.1	0.317598	1.22	0.019592
NM_016639	1.79	0.007884	1.66	0.013576	1.09	0.613417	1.99	0.002292	1.74	0.022791	1.18	0.314033
NM_004181	2.1	0.003104	1.62	0.032349	1.3	0.208232	1.72	0.016837	1.69	0.049485	1.45	0.0632
NM_000463	1.35	0.992862	-1.08	0.652651	1.41	0.952643	-1.24	0.694131	3.67	0.318237	3.26	0.335457
NM_001078	1.43	0.302646	-1.06	0.97355	1.37	0.405125	1.12	0.684998	1.91	0.275104	1.38	0.480129
NM_003380	1.08	0.301385	1.12	0.013569	1.1	0.048789	1.24	0.063804	1.24	0.111889	1.04	0.277154
NM_001101	-1.06	0.498966	1.04	0.554784	1.14	0.057293	1.25	0.003095	-1.18	0.060659	-1.02	0.623246
NM_004048	1.02	0.89597	1.13	0.35087	-1.04	0.825448	1.1	0.412921	1.09	0.493701	1.03	0.860443
NM_002046	-1.14	0.174782	-1.19	0.048295	-1.31	0.012449	-1.45	0.004235	1.04	0.67907	-1.09	0.172583
NM_000194	-1.04	0.748424	-1.06	0.572863	-1.06	0.580988	-1.02	0.833343	-1.15	0.170148	-1.06	0.60255
NM_001002	1.24	0.014632	1.08	0.336101	1.26	0.012207	1.07	0.268264	1.2	0.116063	1.14	0.062015

## Sheet: IPA_HepaRG_Cyproconazole
Â© 2000-2023 QIAGEN. All rights reserved.
Categories	Diseases or Functions Annotation	p-value	Molecules	# Molecules
Liver Cholestasis	Progressive familial intrahepatic cholestasis type 1	1,23E-06	ABCC2,CYP7A1,GPX2,SREBF1	4
Liver Damage	Liver Damage	4,36E-06	ABCB1,ABCC2,TNFSF10	3
Hepatocellular carcinoma,Liver Hyperplasia/Hyperproliferation	Hepatocellular carcinoma	4,61E-05	ABCC2,ACAA1,ACADS,APOA5,CYP1A1,CYP2E1,EP300,GPX2,INHBE,PVR,SREBF1,STBD1	12
Liver Damage	Hepatotoxicity	2,08E-04	ABCB1,ABCC2	2
Liver Cirrhosis,Liver Fibrosis	Primary biliary cirrhosis	4,90E-04	IL1A,SLC51A,TNFSF10	3
Liver Fibrosis	Fibrosis of liver	7,18E-04	IL1A,SLC51A,SREBF1,TNFSF10	4
Liver Hyperplasia/Hyperproliferation	Liver tumor	1,02E-03	ABCC2,ACAA1,ACADS,APOA5,CYP1A1,CYP2D6,CYP2E1,CYP7A1,EP300,EPX,FMO2,FMO3,GPX2,HOXA3,INHBE,MSH2,OS9,PVR,SREBF1,STBD1	20
Liver Inflammation/Hepatitis	Inflammation of liver	1,09E-03	ABCC2,CYP2E1,CYP7A1,IL1A	4
Liver Steatosis	Grade 2-3 hepatic steatosis	1,35E-03	SREBF1	1
Liver Cholestasis	Obstructive cholestasis	1,35E-03	ABCC2	1
Liver Hyperplasia/Hyperproliferation	Liver carcinoma	1,37E-03	ABCC2,ACAA1,ACADS,APOA5,CYP1A1,CYP2D6,CYP2E1,CYP7A1,EP300,FMO2,GPX2,HOXA3,INHBE,MSH2,OS9,PVR,SREBF1,STBD1	18
Cardiac Damage	Cardiotoxicity	1,90E-03	ABCC2,ACAA1	2
Cardiac Arteriopathy	Disorder of coronary artery	2,21E-03	ABCB1,ACAA1,ACAT2,APOA5	4
Cardiac Arrythmia	Atrial fibrillation	2,21E-03	CYP2D6,EP300,MAOA	3
Liver Steatosis	Nonalcoholic fatty liver disease	2,63E-03	CYP2E1,CYP7A1,SREBF1	3
Hepatocellular carcinoma,Liver Hyperplasia/Hyperproliferation	Malignant hepatocellular carcinoma	2,69E-03	SREBF1	1
Liver Fibrosis	Stage III-IV hepatic fibrosis	2,69E-03	SREBF1	1
Liver Necrosis/Cell Death	Quantity of apoptotic hepatocytes	2,69E-03	TNFSF10	1
Liver Hyperbilirubinemia	Dubin-Johnson syndrome	2,69E-03	ABCC2	1
Cardiac Arrythmia	Ventricular fibrillation	2,76E-03	CYP2D6,MAOA	2
Liver Inflammation/Hepatitis,Liver Steatosis	Nonalcoholic steatohepatitis	3,46E-03	CYP2E1,CYP7A1	2
Cardiac Arrythmia,Tachycardia	Ventricular tachycardia	4,00E-03	CYP2D6,MAOA	2
Heart Failure	Failure of heart	6,82E-03	ABCB1,EP300,IL1A	3
Liver Hyperplasia/Hyperproliferation	Hepatoblastoma	6,95E-03	EP300,MSH2	2
Cardiac Arteriopathy	Coronary artery disease	7,01E-03	ABCB1,ACAT2,APOA5	3
Liver Cholestasis,Liver Inflammation/Hepatitis	Cholestatic hepatitis	8,05E-03	ABCC2	1
Liver Cholestasis	Progressive familial intrahepatic cholestasis type 2	9,39E-03	CYP7A1	1
Hepatocellular carcinoma,Liver Hyperplasia/Hyperproliferation	Hepatitis B virus-related hepatocellular carcinoma	1,15E-02	ABCC2,ACAA1	2
Liver Necrosis/Cell Death	Apoptosis of liver cell lines	1,74E-02	TNFSF10	1
Cardiac Inflammation	Acute myocarditis	2,66E-02	IL1A	1
Liver Inflammation/Hepatitis	Acute alcoholic hepatitis	2,79E-02	IL1A	1
Cardiac Arrythmia	Symptomatic stage atrial fibrillation	2,92E-02	CYP2D6	1
Cardiac Arrythmia,Tachycardia	Sustained ventricular tachycardia	2,92E-02	CYP2D6	1
Cardiac Arrythmia	Symptomatic stage atrial flutter	2,92E-02	CYP2D6	1
Cardiac Inflammation	Pericarditis	3,18E-02	IL1A	1
Cardiac Dysfunction	Diastolic dysfunction	3,58E-02	ACAA1	1
Cardiac Arrythmia,Tachycardia	Recurrent tachyarrhythmia	4,09E-02	CYP2D6	1
Hepatocellular carcinoma,Liver Hyperplasia/Hyperproliferation	Progressive hepatocellular carcinoma	4,87E-02	SREBF1	1
Cardiac Arrythmia	Severe ventricular arrhythmia	5,00E-02	CYP2D6	1
Cardiac Infarction	Myocardial infarction	5,57E-02	ABCB1,IL1A	2
Heart Failure	Acute heart failure	9,02E-02	ABCB1	1
Cardiac Infarction	ST-elevation myocardial infarction	1,17E-01	IL1A	1
Kidney Failure	End stage renal disease	1,47E-01	CYP2D6	1
Liver Inflammation/Hepatitis	Infection by Hepatitis C virus	1,63E-01	ABCC2	1
Cardiac Infarction	Acute myocardial infarction	1,85E-01	ABCB1	1
Renal Necrosis/Cell Death	Apoptosis of kidney cell lines	3,09E-01	TNFSF10	1

## Sheet: IPA_HepaRG_Fluxapyroxad
Â© 2000-2023 QIAGEN. All rights reserved.
Categories	Diseases or Functions Annotation	p-value	Molecules	# Molecules
Cardiac Arrythmia	Ventricular fibrillation	2,14E-02	MAOA	1
Liver Cholestasis	Progressive familial intrahepatic cholestasis type 1	2,21E-02	SCD	1
Cardiac Arrythmia,Tachycardia	Ventricular tachycardia	2,57E-02	MAOA	1
Liver Cirrhosis,Liver Fibrosis	Primary biliary cirrhosis	4,19E-02	SLC51A	1
Cardiac Arrythmia	Atrial fibrillation	6,99E-02	MAOA	1
Cardiac Dysfunction	Calcification of aortic valve	1,13E-01	C9	1
Liver Hyperplasia/Hyperproliferation	Liver tumor	1,58E-01	C9,FMO2,FMO3,SCD,SELENOS	5
Hepatocellular carcinoma,Liver Hyperplasia/Hyperproliferation	Hepatocellular carcinoma	2,37E-01	C9,SCD	2
Liver Hyperplasia/Hyperproliferation	Liver carcinoma	2,57E-01	C9,FMO2,SCD,SELENOS	4

## Sheet: IPA_HepaRG_Azoxystrobin
Â© 2000-2023 QIAGEN. All rights reserved.
Categories	Diseases or Functions Annotation	p-value	Molecules	# Molecules
Liver Cirrhosis,Liver Fibrosis	Cirrhosis of liver	1,17E-04	CD86,CYP7B1,JAG1,SLC51A	4
Cardiac Necrosis/Cell Death	Apoptosis of cardiomyocytes	1,70E-04	BCL2L1,HSPB8	2
Liver Cirrhosis,Liver Fibrosis	Primary biliary cirrhosis	1,84E-04	CD86,JAG1,SLC51A	3
Liver Cholestasis	Advanced stage intrahepatic cholestasis	9,75E-04	CYP7B1	1
Congenital Heart Anomaly	Deafness, congenital heart defects, and posterior embryotoxon	9,75E-04	JAG1	1
Congenital Heart Anomaly	Nonsyndromic congenital heart disease	1,95E-03	JAG1	1
Liver Hyperplasia/Hyperproliferation	Liver tumor	2,60E-03	ALDH1A1,ASAH1,BCL2L1,CYP7B1,EPX,FMO2,FMO3,GRB2,HOXA3,HSPB8,INHBE,JAG1,MKI67,SCD,SELENOS	15
Liver Hyperplasia/Hyperproliferation	Liver cancer	8,32E-03	ALDH1A1,ASAH1,BCL2L1,CYP7B1,FMO2,GRB2,HOXA3,HSPB8,INHBE,JAG1,MKI67,SCD,SELENOS	13
Liver Cholestasis	Intrahepatic cholestasis	8,70E-03	CYP7B1,SCD	2
Renal Damage	Nephrotoxicity	1,26E-02	CD86	1
Liver Damage	Hepatotoxicity	1,55E-02	ALDH1A1	1
Cardiac Inflammation	Acute myocarditis	1,93E-02	CD86	1
Liver Hyperplasia/Hyperproliferation	Liver carcinoma	2,07E-02	ASAH1,BCL2L1,CYP7B1,FMO2,GRB2,HOXA3,HSPB8,INHBE,JAG1,MKI67,SCD,SELENOS	12
Congenital Heart Anomaly	Tetralogy of Fallot	2,12E-02	JAG1	1
Hepatocellular carcinoma,Liver Hyperplasia/Hyperproliferation	Hepatocellular carcinoma	2,86E-02	BCL2L1,CYP7B1,INHBE,JAG1,MKI67,SCD	6
Increased Levels of Alkaline Phosphatase	Increased activation of alkaline phosphatase	2,98E-02	JAG1	1
Pulmonary Hypertension	Primary pulmonary hypertension	4,77E-02	BCL2L1	1
Cardiac Arrythmia	Ventricular fibrillation	5,51E-02	MAOA	1
Liver Failure	Failure of liver	5,60E-02	CYP7B1	1
Liver Cholestasis	Progressive familial intrahepatic cholestasis type 1	5,69E-02	SCD	1
Cardiac Arrythmia,Tachycardia	Ventricular tachycardia	6,61E-02	MAOA	1
Liver Inflammation/Hepatitis	Chronic hepatitis C	7,97E-02	BCL2L1	1
Kidney Failure	End stage renal disease	1,09E-01	CD86	1
Hepatocellular carcinoma,Liver Hyperplasia/Hyperproliferation	Hepatitis B virus-related hepatocellular carcinoma	1,12E-01	CYP7B1	1
Renal Necrosis/Cell Death	Cell viability of kidney cell lines	1,19E-01	BCL2L1	1
Cardiac Arrythmia	Atrial fibrillation	1,73E-01	MAOA	1
Glomerular Injury,Renal Inflammation,Renal Nephritis	Lupus nephritis	1,92E-01	CD86	1
Renal Necrosis/Cell Death	Apoptosis of kidney cell lines	2,35E-01	BCL2L1	1
Cardiac Dilation,Cardiac Enlargement	Dilated cardiomyopathy	2,98E-01	BCL2L1	1

## Sheet: IPA_HepaRG_Chlorotoluron
Â© 2000-2023 QIAGEN. All rights reserved.
Categories	Diseases or Functions Annotation	p-value	Predicted Activation State	Activation z-score	Molecules	# Molecules
Liver Cholestasis	Cholestasis	2,80E-13			ABCB4,ABCC3,ADH1C,ALB,CYP7A1,CYP7B1,HPX,IL6,MTTP,NR0B2,NR1H4,SCD,SLC10A1,SREBF1	14
Liver Steatosis	Hepatic steatosis	2,92E-13			ACADL,ACOT1,ACOX2,CAT,CD44,CYP2E1,CYP7A1,FASN,GPT,GPX4,IL6,NR0B2,NR1H4,PPARA,SOD1,SREBF1	16
Liver Inflammation/Hepatitis	Inflammation of liver	4,93E-13			ABCB4,ACOT1,ALB,C3,CYP2C9,CYP2E1,CYP7A1,FASN,GPT,HSP90B1,HSPA5,IL1B,IL6,NR0B2,NR1H4,PPARA,PTPRC,SLC10A1	18
Liver Cholestasis	Progressive familial intrahepatic cholestasis type 1	9,92E-13			ABCB4,ADH1C,CYP7A1,HPX,MTTP,NR0B2,NR1H4,SCD,SLC10A1,SREBF1	10
Liver Steatosis	Nonalcoholic fatty liver disease	7,52E-12			ACADL,ACOT1,ACOX2,CAT,CYP2E1,CYP7A1,FASN,GPT,GPX4,NR0B2,NR1H4,PPARA,SOD1,SREBF1	14
Hepatocellular carcinoma,Liver Hyperplasia/Hyperproliferation	Hepatitis B virus-related hepatocellular carcinoma	6,41E-11			ACAA1,ACOX2,CAT,CYP7B1,FASN,HSP90B1,HSPA5,HSPA9,NR1H4,SLC10A1,SOD1	11
Hepatocellular carcinoma,Liver Hyperplasia/Hyperproliferation	Hepatocellular carcinoma	1,59E-10			ACAA1,ACAA2,ACADL,ACADM,ACADSB,ACAT1,ACOT1,ACOX2,ADH1C,ALB,ALDH2,APOA5,APOF,BCL2L11,C9,CAT,CD44,CES2,CYP1A1,CYP2C19,CYP2C9,CYP2E1,CYP7B1,EHHADH,F2,FASN,FH,HAAO,HSP90B1,HSPA5,HSPA9,INHBE,MAOB,NR1H4,RAD51,SCD,SLC10A1,SOD1,SREBF1,STBD1	40
Liver Cholestasis	Intrahepatic cholestasis	4,55E-10			ABCB4,ADH1C,CYP7A1,CYP7B1,HPX,MTTP,NR0B2,NR1H4,SCD,SLC10A1,SREBF1	11
Liver Hyperplasia/Hyperproliferation	Liver cancer	5,90E-10			AASS,ABCB4,ABCC3,ACAA1,ACAA2,ACADL,ACADM,ACADSB,ACAT1,ACOT1,ACOX2,ADH1C,AHSG,ALB,ALDH1A1,ALDH2,APOA5,APOF,ASAH1,BCL2,BCL2L11,BDH2,BRCA2,C3,C9,CAT,CD44,CES2,CPT1B,CROT,CYP1A1,CYP2C19,CYP2C9,CYP2D6,CYP2E1,CYP7A1,CYP7B1,DDIT3,DECR1,DHCR24,EHHADH,ERCC5,ERN2,F2,FABP1,FASN,FH,FMO2,GSTA3,HAAO,HERPUD1,HPX,HSP90B1,HSPA5,HSPA9,IL6,INHBE,MAOB,MCL1,NR1H4,NUDT13,OS9,PCCA,PRDX6,PTPRC,RAD51,SCD,SDHA,SLC10A1,SOD…	73
Liver Hyperplasia/Hyperproliferation	Liver tumor	6,31E-09			AASS,ABCB4,ABCC3,ACAA1,ACAA2,ACADL,ACADM,ACADSB,ACAT1,ACOT1,ACOX2,ADH1C,AHSG,ALB,ALDH1A1,ALDH2,APOA5,APOF,ASAH1,ASNS,BCL2,BCL2L11,BDH2,BRCA2,C3,C9,CAT,CD44,CES2,CPT1B,CROT,CYP1A1,CYP2C19,CYP2C9,CYP2D6,CYP2E1,CYP7A1,CYP7B1,DDIT3,DECR1,DHCR24,EHHADH,EPX,ERCC5,ERN2,F2,FABP1,FASN,FH,FMO2,FMO3,GSTA3,HAAO,HERPUD1,HPN,HPX,HSP90B1,HSPA5,HSPA9,IL6,INHBE,MAOB,MCL1,NR1H4,NUDT13,OS9,PCCA,PRDX6,PTPRC,RAD51,SC…	77
Liver Hyperplasia/Hyperproliferation	Liver carcinoma	1,58E-08			AASS,ABCB4,ABCC3,ACAA1,ACAA2,ACADL,ACADM,ACADSB,ACAT1,ACOT1,ACOX2,ADH1C,ALB,ALDH2,APOA5,APOF,ASAH1,BCL2,BCL2L11,BDH2,BRCA2,C3,C9,CAT,CD44,CES2,CPT1B,CROT,CYP1A1,CYP2C19,CYP2C9,CYP2D6,CYP2E1,CYP7A1,CYP7B1,DDIT3,DECR1,DHCR24,EHHADH,ERCC5,ERN2,F2,FABP1,FASN,FH,FMO2,GSTA3,HAAO,HERPUD1,HPX,HSP90B1,HSPA5,HSPA9,INHBE,MAOB,MCL1,NR1H4,NUDT13,OS9,PCCA,PRDX6,PTPRC,RAD51,SCD,SDHA,SLC10A1,SOD1,SREBF1,STBD1	69
Liver Cholestasis	Progressive familial intrahepatic cholestasis type 2	2,96E-08			CYP7A1,NR0B2,NR1H4,SLC10A1	4
Liver Fibrosis	Fibrosis of liver	1,22E-07			ABCB4,ABCC3,ALB,CD86,CYP7B1,IL6,MTTP,NR1H4,PPARA,SLC51A,SREBF1,TNFSF10	12
Liver Inflammation/Hepatitis,Liver Steatosis	Steatohepatitis	2,17E-07			ACOT1,CYP2E1,CYP7A1,GPT,IL6,NR0B2,NR1H4	7
Liver Cirrhosis,Liver Fibrosis	Primary biliary cirrhosis	2,32E-07			ABCB4,ABCC3,CD86,MTTP,NR1H4,PPARA,SLC51A,TNFSF10	8
Liver Cirrhosis,Liver Fibrosis	Cirrhosis of liver	2,57E-07			ABCB4,ABCC3,ALB,CD86,CYP7B1,IL6,MTTP,NR1H4,PPARA,SLC51A,TNFSF10	11
Liver Cirrhosis	Cirrhosis	8,24E-07			ABCB4,ABCC3,ALB,CD86,CYP7B1,F2,IL6,MTTP,NR1H4,PPARA,SLC51A,TNFSF10	12
Liver Inflammation/Hepatitis,Liver Steatosis	Nonalcoholic steatohepatitis	1,51E-06			ACOT1,CYP2E1,CYP7A1,GPT,NR0B2,NR1H4	6
Liver Inflammation/Hepatitis	Viral hepatitis	2,80E-06			ALB,C3,CYP2C9,HSP90B1,HSPA5,IL1B,IL6,PPARA,SLC10A1	9
Kidney Failure	Failure of kidney	3,39E-06			ALB,C3,CD86,CYP2D6,DEFB1,F2,FABP1,IL6,SERPINA3	9
Liver Inflammation/Hepatitis	Chronic hepatitis	6,83E-06			CYP2C9,HSP90B1,HSPA5,IL1B,IL6,PPARA,PTPRC,SLC10A1	8
Liver Inflammation/Hepatitis	Chronic viral hepatitis	1,34E-05			CYP2C9,HSP90B1,HSPA5,IL1B,IL6,PPARA,SLC10A1	7
Hepatocellular carcinoma,Liver Hyperplasia/Hyperproliferation	Hepatitis C virus-related hepatocellular carcinoma	2,74E-05			CAT,HSP90B1,HSPA5,HSPA9	4
Renal Necrosis/Cell Death	Cell death of kidney cell lines	4,58E-05		-1602	BCL2,BCL2L11,CD44,F2,HSPA5,MCL1,RAD51,SDHC,SOD1,TNFSF10	10
Glomerular Injury,Renal Inflammation,Renal Nephritis	Goodpasture syndrome	8,90E-05			ASNS,DDIT3	2
Decreased Levels of Albumin	Decreased synthesis of albumin	8,90E-05			ALB,IL6	2
Renal Necrosis/Cell Death	Apoptosis of kidney cell lines	1,32E-04		-1641	BCL2,BCL2L11,CD44,F2,HSPA5,MCL1,SDHC,TNFSF10	8
Cardiac Damage	Cardiotoxicity	1,38E-04			ACAA1,BCL2,CAT,HSP90B1	4
Kidney Failure	Acute renal allograft rejection	1,71E-04			C3,DEFB1,SERPINA3	3
Cardiac Infarction	Myocardial infarction	1,73E-04			C3,CYP2C19,CYP2C9,F2,IL1B,IL6,PON1,PPARA	8
Liver Inflammation/Hepatitis	Infection by hepatitis B virus	1,86E-04			C3,HSP90B1,IL1B,IL6,SLC10A1	5
Liver Damage	Liver Damage	2,99E-04			ABCB4,ALDH1A1,TNFSF10	3
Liver Failure	Failure of liver	3,09E-04			ABCB4,ALB,CYP7B1,IL6	4
Liver Hyperplasia/Hyperproliferation	Liver cholangiocarcinoma	4,14E-04			BCL2,BRCA2,HSP90B1,MCL1,PRDX6	5
Cardiac Arteriopathy	Disorder of coronary artery	4,73E-04			ACAA1,APOA5,CYP2C19,CYP2C9,F2,IL1B,IL6,PON1,PPARA	9
Liver Proliferation	Proliferation of liver cells	4,76E-04			F2,HPN,IL1B	3
Kidney Failure	End stage renal disease	4,85E-04			C3,CD86,CYP2D6,F2,IL6	5
Hepatocellular carcinoma,Liver Hyperplasia/Hyperproliferation	Hepatitis B surface antigen-negative hepatitis C virus negative hepatocellular carcinoma	6,45E-04			HSP90B1,HSPA5,HSPA9	3
Glomerular Injury,Renal Inflammation,Renal Nephritis	Autoimmune glomerulonephritis	6,62E-04			ALB,ASNS,C3,DDIT3	4
Liver Inflammation/Hepatitis	Infection by Hepatitis C virus	8,07E-04			ALB,CYP2C9,HSPA5,IL6,PPARA	5
Renal Damage	Acute kidney injury	9,38E-04			AHSG,ALB,FABP1,SERPINA3	4
Liver Cirrhosis,Liver Fibrosis	Early stage primary biliary cirrhosis	1,05E-03			ABCB4,MTTP	2
Cardiac Arteriopathy	Coronary artery disease	1,17E-03			APOA5,CYP2C19,CYP2C9,F2,IL1B,IL6,PON1	7
Liver Inflammation/Hepatitis	Chronic hepatitis C	1,23E-03			CYP2C9,HSPA5,IL6,PPARA	4
Cardiac Infarction	Acute myocardial infarction	1,47E-03			C3,F2,IL6,PON1,PPARA	5
Liver Hyperplasia/Hyperproliferation	Hepatoblastoma	1,72E-03			BRCA2,ERCC5,FH,HSP90B1	4
Liver Inflammation/Hepatitis	Alcoholic hepatitis	2,46E-03			IL1B,IL6,SLC10A1	3
Liver Proliferation	Proliferation of hepatocytes	2,98E-03			HPN,IL1B	2
Liver Damage	Hepatotoxicity	3,40E-03			ABCB4,ALDH1A1	2
Cardiac Arrythmia	Ventricular fibrillation	3,98E-03			CYP2D6,MAOA,MAOB	3
Renal Proliferation	Proliferation of mesangial cells	4,30E-03			IL1B,IL6	2
Cardiac Arrythmia	Atrial fibrillation	4,34E-03			CYP2D6,F2,IL6,MAOA,MAOB	5
Liver Hyperbilirubinemia	Hyperbilirubinemia	4,79E-03			ABCC3,C3	2
Liver Necrosis/Cell Death	Apoptosis of hepatocytes	5,30E-03			BCL2,TNFSF10	2
Cardiac Inflammation	Acute myocarditis	5,30E-03			CD86,IL1B	2
Liver Inflammation/Hepatitis,Liver Steatosis	Nonalcoholic noncirrhotic steatohepatitis	5,48E-03			NR1H4	1
Liver Cholestasis	Autosomal recessive progressive familial intrahepatic cholestasis type 3	5,48E-03			ABCB4	1
Liver Steatosis	Grade 2-3 hepatic steatosis	5,48E-03			SREBF1	1
Glomerular Injury	Fanconi renotubular syndrome type 3	5,48E-03			EHHADH	1
Hepatocellular Peroxisome Proliferation	Proliferation of peroxisomes in liver	5,48E-03			PPARA	1
Liver Cholestasis	Progressive familial intrahepatic cholestasis type 5	5,48E-03			NR1H4	1
Liver Cirrhosis	Adult idiopathic cirrhosis	5,48E-03			ABCB4	1
Liver Fibrosis	Opisthorchiasis periductal fibrosis	5,48E-03			IL6	1
Glomerular Injury,Renal Inflammation,Renal Nephritis	Idiopathic immune-complex membranoproliferative glomerulonephritis	5,48E-03			C3	1
Renal Inflammation,Renal Nephritis	Idiopathic interstitial nephritis	5,48E-03			ALB	1
Renal Damage,Renal Tubule Injury	Injury of tubulointerstitium	5,48E-03			FABP1	1
Decreased Levels of Albumin	Decreased production of albumin	5,48E-03			IL6	1
Liver Cholestasis	Advanced stage intrahepatic cholestasis	5,48E-03			CYP7B1	1
Cardiac Dilation,Cardiac Enlargement	Dilated cardiomyopathy type 1GG	5,48E-03			SDHA	1
Liver Hyperplasia/Hyperproliferation	Arrest in growth of liver cancer cells	5,48E-03			HPN	1
Liver Inflammation/Hepatitis	Chronic hepatitis B	6,21E-03			HSP90B1,IL1B,IL6	3
Liver Inflammation/Hepatitis	Chronic autoimmune hepatitis	6,40E-03			PTPRC,SLC10A1	2
Cardiac Arrythmia,Tachycardia	Ventricular tachycardia	6,73E-03			CYP2D6,MAOA,MAOB	3
Renal Inflammation,Renal Nephritis	Nephritis	7,06E-03			ALB,ASNS,C3,CD86,DDIT3,IL6	6
Cardiac Dysfunction	Calcification of aortic valve	8,45E-03			AHSG,APOF,C3,C9,F2,PON1	6
Cardiac Infarction	Nonfatal myocardial infarction	8,88E-03			CYP2C19,PPARA	2
Cardiac Dysfunction	Diastolic dysfunction	9,56E-03			ACAA1,IL1B	2
Liver Inflammation/Hepatitis	Hepatitis subtype infantile hepatitis syndrome	1,09E-02			IL6	1
Liver Hyperbilirubinemia	Dubin-Johnson syndrome	1,09E-02			ABCC3	1
Liver Cholestasis,Liver Inflammation/Hepatitis	Cholestatic alcoholic hepatitis	1,09E-02			SLC10A1	1
Liver Fibrosis	Stage III-IV hepatic fibrosis	1,09E-02			SREBF1	1
Congenital Heart Anomaly	Vertebral, cardiac, renal and limb defects syndrome 1	1,09E-02			HAAO	1
Liver Cholestasis	Transient idiopathic neonatal cholestasis	1,09E-02			ABCB4	1
Liver Cholestasis	Intrahepatic cholestasis of pregnancy type 3	1,09E-02			ABCB4	1
Liver Cholestasis	Drug-induced cholestasis	1,09E-02			ABCB4	1
Liver Necrosis/Cell Death	Quantity of apoptotic hepatocytes	1,09E-02			TNFSF10	1
Decreased Levels of Albumin	Decreased secretion of albumin	1,09E-02			IL6	1
Hepatocellular carcinoma,Liver Hyperplasia/Hyperproliferation	Malignant hepatocellular carcinoma	1,09E-02			SREBF1	1
Liver Inflammation/Hepatitis	Infantile cholestatic hepatitis syndrome	1,09E-02			IL6	1
Decreased Levels of Albumin	Decreased activation of albumin	1,09E-02			ALB	1
Cardiac Dilation,Cardiac Enlargement	Idiopathic dilated cardiomyopathy	1,25E-02			IL6,SDHA	2
Increased Levels of Alkaline Phosphatase	Increased activation of alkaline phosphatase	1,25E-02			IL1B,IL6	2
Glomerular Injury,Renal Inflammation,Renal Nephritis	Membranoproliferative glomerulonephritis type 2	1,64E-02			C3	1
Liver Hyperplasia/Hyperproliferation	Non-well differentiated fetal hepatoblastoma	1,64E-02			HSP90B1	1
Cardiac Thrombosis	Left atrial appendage thrombosis	1,64E-02			F2	1
Glomerular Injury	Fanconi renotubular syndrome type 1	1,64E-02			EHHADH	1
Cardiac Pulmonary Embolism	Postoperative pulmonary embolism	1,64E-02			F2	1
Liver Damage	Drug-induced hepatotoxicity	1,64E-02			ABCB4	1
Cardiac Arrythmia	Atrial fibrillation with embolism	1,64E-02			F2	1
Liver Cholestasis	Obstructive jaundice	1,64E-02			CAT	1
Cardiac Pulmonary Embolism	Symptomatic stage acute deep vein thrombosis with pulmonary embolism	1,64E-02			F2	1
Cardiac Pulmonary Embolism	Recurrent pulmonary embolism	1,64E-02			F2	1
Glomerular Injury	C3 glomerulopathy	1,64E-02			C3	1
Liver Steatosis	Advanced stage hepatic steatosis	1,64E-02			CD44	1
Cardiac Arteriopathy	Susceptibility to coronary artery disease	1,64E-02			PON1	1
Glomerular Injury	Familial glomerulopathy	1,66E-02			C3,EHHADH	2
Liver Hyperplasia/Hyperproliferation	Primary liver cancer	1,93E-02			FASN,HSP90B1	2
Glomerular Injury,Renal Inflammation,Renal Nephritis	Glomerulonephritis	1,99E-02			ALB,ASNS,C3,CD86,DDIT3	5
Liver Inflammation/Hepatitis	HIV-HCV co-infection	2,17E-02			ALB	1
Kidney Failure,Renal Damage	Ischemic acute renal failure	2,17E-02			FABP1	1
Liver Cirrhosis	Advanced stage cirrhosis	2,71E-02			ALB	1
Liver Inflammation/Hepatitis	Chronic hepatitis D	2,71E-02			SLC10A1	1
Cardiac Pulmonary Embolism	Submassive pulmonary embolism	2,71E-02			F2	1
Liver Hyperplasia/Hyperproliferation	Resectable liver cholangiocarcinoma	2,71E-02			HSP90B1	1
Cardiac Arrythmia	Non-valvular atrial fibrillation	2,71E-02			F2	1
Cardiac Stenosis	Stenosis of mitral valve	2,71E-02			F2	1
Liver Hyperplasia/Hyperproliferation	Liver metastasis	2,74E-02			CD44,HSP90B1	2
Liver Hyperplasia/Hyperproliferation	Unresectable liver cholangiocarcinoma	3,19E-02			BCL2,HSP90B1	2
Cardiac Dysfunction	Right ventricular dysfunction	3,24E-02			F2	1
Renal Inflammation,Renal Nephritis	Pyelonephritis	3,24E-02			IL6	1
Liver Hyperplasia/Hyperproliferation	Metastatic liver cholangiocarcinoma	3,42E-02			BCL2,HSP90B1	2
Renal Necrosis/Cell Death	Cell viability of kidney cell lines	3,47E-02			ABCC3,BCL2,BRCA2	3
Liver Cirrhosis,Liver Failure,Liver Fibrosis	Acute-on-chronic liver failure	3,77E-02			ALB	1
Increased Levels of LDH	Increased release of LDH	3,77E-02			IL1B	1
Liver Cirrhosis,Liver Fibrosis	Compensated cirrhosis	3,77E-02			NR1H4	1
Congenital Heart Anomaly	Congenital heart disease	3,84E-02			ALB,F2,HAAO,IL6	4
Kidney Failure	Acute renal failure	4,55E-02			ALB,FABP1	2
Cardiac Arrythmia	Atrial flutter	5,09E-02			CYP2D6,F2	2
Liver Hyperplasia/Hyperproliferation	Locally advanced liver cholangiocarcinoma	5,35E-02			HSP90B1	1
Nephrosis	Steroid dependent nephrotic syndrome	5,87E-02			C3	1
Liver Cirrhosis,Liver Fibrosis	Decompensated cirrhosis of liver	6,38E-02			ALB	1
Heart Failure	Ischemic heart failure	6,38E-02			IL1B	1
Renal Damage	Nephrotoxicity	6,90E-02			CD86	1
Cardiac Stenosis	Non-rheumatic aortic stenosis	6,90E-02			F2	1
Cardiac Dilation,Cardiac Enlargement	Recessive dilated cardiomyopathy	6,90E-02			SDHA	1
Liver Necrosis/Cell Death	Apoptosis of liver cell lines	6,90E-02			TNFSF10	1
Liver Fibrosis,Liver Proliferation	Proliferation of hepatic stellate cells	6,90E-02			F2	1
Cardiac Infarction	Recurrent myocardial infarction	7,41E-02			F2	1
Cardiac Infarction	Acute ST-elevation myocardial infarction	7,41E-02			F2	1
Liver Cholestasis	Intrahepatic cholestasis of pregnancy	7,45E-02			ABCB4,SLC10A1	2
Cardiac Infarction	ST-elevation myocardial infarction	9,07E-02			F2,IL1B	2
Nephrosis	Nephrosis	1,05E-01			ALB,C3,F2	3
Kidney Failure,Liver Failure	Hepatorenal syndrome	1,09E-01			ALB	1
Liver Inflammation/Hepatitis	Acute alcoholic hepatitis	1,09E-01			IL1B	1
Cardiac Arrythmia	Symptomatic stage atrial fibrillation	1,14E-01			CYP2D6	1
Cardiac Arrythmia,Tachycardia	Sustained ventricular tachycardia	1,14E-01			CYP2D6	1
Cardiac Arrythmia	Symptomatic stage atrial flutter	1,14E-01			CYP2D6	1
Liver Hyperplasia/Hyperproliferation	Small cell undifferentiated hepatoblastoma	1,19E-01			HSP90B1	1
Cardiac Inflammation	Pericarditis	1,24E-01			IL1B	1
Hepatocellular carcinoma,Liver Hyperplasia/Hyperproliferation	Primary hepatocellular carcinoma	1,52E-01			FASN	1
Cardiac Arrythmia,Tachycardia	Recurrent tachyarrhythmia	1,57E-01			CYP2D6	1
Hepatocellular carcinoma,Liver Hyperplasia/Hyperproliferation	Recurrent hepatocellular carcinoma	1,61E-01			HSP90B1	1
Glomerular Injury,Renal Inflammation,Renal Nephritis	Membranous glomerulonephritis	1,66E-01			ALB	1
Hepatocellular carcinoma,Liver Hyperplasia/Hyperproliferation	Metastatic hepatocellular carcinoma	1,71E-01			HSP90B1	1
Cardiac Arrythmia	Persistent atrial fibrillation	1,75E-01			F2	1
Hepatocellular carcinoma,Liver Hyperplasia/Hyperproliferation	Progressive hepatocellular carcinoma	1,84E-01			SREBF1	1
Cardiac Arrythmia	Severe ventricular arrhythmia	1,89E-01			CYP2D6	1
Cardiac Infarction	Non-ST elevation myocardial infarction	1,93E-01			F2	1
Glomerular Injury,Renal Inflammation,Renal Nephritis	IgA nephropathy	2,11E-01			C3	1
Hepatocellular carcinoma,Liver Hyperplasia/Hyperproliferation	Unresectable hepatocellular carcinoma	2,73E-01			HSP90B1	1
Renal Proliferation	Cell proliferation of kidney cell lines	3,22E-01			BCL2,CES2	2
Glomerular Injury,Renal Inflammation,Renal Nephritis	Lupus nephritis	3,36E-01			C3,CD86	2
Heart Failure	Failure of heart	4,73E-01			IL1B,IL6	2
Cardiac Congestive Cardiac Failure,Heart Failure	Congestive heart failure	4,89E-01			IL6	1

[truncated: 50 more sheets: IPA_HepaRG_Thiabendazole, IPA_HepaRG_2-Phenylphenol, IPA_RPTEC_Cyproconazole, IPA_RPTEC_Fluxapyroxad, IPA_RPTEC_Azoxystrobin, IPA_RPTEC_Chlorotoluron, IPA_RPTEC_Thiabendazole, IPA_RPTEC_2-Phenylphenol, IPA_combined_Cyproconazole, IPA_combined_Fluxapyroxad, IPA_combined_Azoxystrobin, IPA_combined_Chlorotoluron, IPA_combined_Thiabendazole, IPA_combined_2-Phenylphenol, GO_HepaRG_Cyproconazole, GO_HepaRG_Fluxapyroxad, GO_HepaRG_Azoxystrobin, GO_HepaRG_Chlorotoluron, GO_HepaRG_Thiabendazole, GO_HepaRG_2-Phenylphenol …]
